# Supplementary material for: Revision of New World Species of the Shore-fly Subgenus Allotrichoma Becker of the Genus Allotrichoma with Description of the Subgenus Neotrichoma (Diptera, Ephydridae, Hecamedini)
Source: Zookeys. 2012 Jan 4;(161):1–101. doi: 10.3897/zookeys.161.2016 (PMC3267475; doi:10.3897/zookeys.161.2016)
Supplement: XML Treatment for Hecamedini [file zookeys.161.2016-treatment1.xml]

<!DOCTYPE tp:taxon-treatment
  PUBLIC "-//TaxonX//DTD Taxonomic Treatment Publishing DTD v0 20100105//EN" "tax-treatment-NSO.dtd">
<tp:taxon-treatment xmlns:tp="http://www.plazi.org/taxpub"><tp:treatment-meta><mixed-citation publication-type="journal"><person-group><name><surname>Mathis</surname><given-names>Wayne N.</given-names></name><name><surname>Zatwarnicki</surname><given-names>Tadeusz</given-names></name></person-group><article-title>Revision of New World Species of the Shore-fly Subgenus 
                    <italic>Allotrichoma</italic> Becker of the Genus 
                    <italic>Allotrichoma</italic> with Description of the Subgenus 
                    <italic>Neotrichoma</italic> (Diptera, Ephydridae, Hecamedini)</article-title><source>Zookeys</source><day>4</day><month>1</month><year>2012</year><volume>2012</volume><issue>161</issue><fpage>1</fpage><lpage>101</lpage><pub-id pub-id-type="doi">10.3897/zookeys.161.2016</pub-id></mixed-citation></tp:treatment-meta><tp:nomenclature><label>Tribe</label><tp:taxon-name>
                        <tp:taxon-name-part taxon-name-part-type="tribe">Hecamedini</tp:taxon-name-part>
                    </tp:taxon-name><tp:taxon-authority>Mathis</tp:taxon-authority><tp:nomenclature-citation-list><tp:nomenclature-citation><tp:taxon-name>Hecamedini</tp:taxon-name><comment><xref ref-type="bibr" rid="B38">Mathis 1991</xref>: 2. Type genus: <italic><tp:taxon-name>Hecamede</tp:taxon-name></italic><xref ref-type="bibr" rid="B26">Haliday 1837</xref> [phylogeny]. <xref ref-type="bibr" rid="B45">Mathis and Zatwarnicki 1995</xref>: 149–160 [world catalog].</comment></tp:nomenclature-citation></tp:nomenclature-citation-list></tp:nomenclature><tp:treatment-sec sec-type="Diagnosis"><title>Diagnosis.</title><p>The tribe <tp:taxon-name>Hecamedini</tp:taxon-name> is distinguished from other tribes of <tp:taxon-name>Gymnomyzinae</tp:taxon-name> by the following combination of characters: <italic>Head</italic>: Arista with 3–5 dorsally branching rays, longer 2 or 3 rays subequal, inserted toward aristal base; compound eye bare of microsetulae or the latter very sparse. <italic>Thorax</italic>: Usually with a gray to silvery stripe on thorax from postpronotum through ventral portion of notopleuron; anterior supra-<!--PageBreak-->alar seta lacking; posterior notopleural seta inserted at distinctly elevated position, especially as compared to anterior seta; anepisternum usually two toned, dorsal portion concolorous with mesonotum, ventral portion gray; anepisternum with 2 subequal setae inserted along posterior margin. <italic>Wing</italic>: venation of wing generally pale colored; vein R<sub>2+3</sub> elongate, section III much shorter than section II; apical section of vein M longer than section between crossveins r-m and dm-cu; alula wide, width subequal to that of costal cell. <italic>Abdomen</italic>: Male terminalia: Pregonite either lacking or fused indistinguishably with postgonite; subepandrial sclerite lacking; postgonite generally elongate and bearing few setulae, usually only 2 are conspicuous.</p></tp:treatment-sec><tp:treatment-sec sec-type="Phylogenetic considerations"><title>Phylogenetic considerations. </title><p><xref ref-type="bibr" rid="B38">Mathis (1991)</xref> placed <italic><tp:taxon-name>Allotrichoma</tp:taxon-name></italic> in the tribe <tp:taxon-name>Hecamedini</tp:taxon-name> Mathis (subfamily <tp:taxon-name>Gymnomyzinae</tp:taxon-name>), and in his proposed phylogeny for genera within <tp:taxon-name>Hecamedini</tp:taxon-name>, <italic><tp:taxon-name>Allotrichoma</tp:taxon-name></italic> and related genera comprised the most derived lineages within the tribe. In this study, we have re-examined the evidence, all morphological characters, in an attempt to discover more definitively the phylogenetic placement of <italic><tp:taxon-name>Allotrichoma</tp:taxon-name></italic> and related taxa, especially those taxa that have been treated as subgenera within <italic><tp:taxon-name>Allotrichoma</tp:taxon-name></italic>. The basic question is “What are the phylogenetic relationships (hypothetical) among taxa closely related to or within <italic><tp:taxon-name>Allotrichoma</tp:taxon-name></italic>?” As background, we first present a summary of the evidence and relationships at the tribal level (within <tp:taxon-name>Gymnomyzinae</tp:taxon-name>) and then proceed to the evidence and our analysis of it for taxa within <tp:taxon-name>Hecamedini</tp:taxon-name>.</p><p>The tribe <tp:taxon-name>Hecamedini</tp:taxon-name>, which is one of six tribes now placed in the subfamily <tp:taxon-name>Gymnomyzinae</tp:taxon-name> (<xref ref-type="bibr" rid="B45">Mathis and Zatwarnicki 1995</xref>), appears to be most closely related to the tribe <tp:taxon-name>Lipochaetini</tp:taxon-name> (<xref ref-type="bibr" rid="B64">Zatwarnicki 1992</xref>, <xref ref-type="bibr" rid="B46">Mathis and Zatwarnicki 2004</xref>). <tp:taxon-name>Hecamedini</tp:taxon-name>’s sister-group relationship with <tp:taxon-name>Lipochaetini</tp:taxon-name> is corroborated by two synapomorphies (<xref ref-type="bibr" rid="B64">Zatwarnicki’s (1992)</xref> characters 59 and 60): 1. Pre- and postgonites fused and/or reduced; 2. Posterior notopleural seta inserted dorsad of level of anterior seta (thoracic character 7(28) below).</p><p><tp:taxon-name>Hecamedini</tp:taxon-name> are distinguished from <tp:taxon-name>Lipochaetini</tp:taxon-name>, and the tribe’s monophyly is confirmed by the following characters (synapomorphies are noted by an *): *1. Arista bearing 3–5 dorsally branching rays, longer 2–3 rays subequal, inserted toward aristal base (character 7(9) below); *2. Compound eye bare of microsetulae or the latter very sparse (character 8(10) below); *3. Usually with a gray to silvery stripe on thorax from postpronotum through ventral portion of notopleuron (character 6(27) below); *4. Anterior presutural supra-alar seta lacking (character 3(24) below); *5. Posterior notopleural seta inserted at distinctly elevated position, especially as compared to anterior seta (character 8(29) below); 6. Venation of wing generally pale colored; 7. Gonite present, triangular to narrowly triangular (character 13(49) below), and bearing few setulae, usually only 2 are conspicuous (<tp:taxon-name>Discocerinini</tp:taxon-name>, <tp:taxon-name>Hecamedini</tp:taxon-name>; lacking in <tp:taxon-name>Lipochaetini</tp:taxon-name>) (character 14 (50) below).</p><p>With the phylogenetic background for further study of the tribe <tp:taxon-name>Hecamedini</tp:taxon-name> within the subfamily <tp:taxon-name>Gymnomyzinae</tp:taxon-name> established and the monophyly of <tp:taxon-name>Hecamedini</tp:taxon-name> documented, we now proceed with the cladistic analysis and resultant relationships among the included genera, but with a few explanatory remarks first. In the presentation on genus-level relationships that follows, the characters used in the analysis are listed first.<!--PageBreak--> Each character is immediately followed by a discussion to explain its states and to provide perspective and any qualifying comments about that character. After presentation of the information on character evidence, an hypothesis of the cladistic relationships is presented and briefly discussed. A detailed, species-level phylogeny is beyond the scope of this paper, especially as <italic><tp:taxon-name>Allotrichoma</tp:taxon-name></italic> <italic>sensu stricto</italic> is essentially found worldwide except for the Neotropical Region, and herein we focus primarily on the New World fauna. Our intent here is to present evidence and an analysis of that evidence in an attempt to determine intermediate clusters of taxa, such as subgenera and species groups within <italic><tp:taxon-name>Allotrichoma</tp:taxon-name></italic>. We have allocated all taxa within <italic><tp:taxon-name>Allotrichoma</tp:taxon-name></italic> to one of three subgenera (<italic><tp:taxon-name>Allotrichoma</tp:taxon-name></italic>, <italic><tp:taxon-name>Neotrichoma</tp:taxon-name></italic>, <italic><tp:taxon-name>Pseudohecamede</tp:taxon-name></italic>), and within the subgenus <italic><tp:taxon-name>Allotrichoma</tp:taxon-name></italic>, four species groups (<italic>alium</italic>, <italic>dyna</italic>, <italic>laterale</italic>, and <italic>simplex</italic> species groups). The New World species of the subgenus <italic><tp:taxon-name>Allotrichoma</tp:taxon-name></italic> are in two of the species groups: <italic>laterale</italic> (<italic><tp:taxon-name>Allotrichoma bezzii</tp:taxon-name></italic>, <italic><tp:taxon-name>Allotrichoma deonieri</tp:taxon-name></italic>, <italic><tp:taxon-name>Allotrichoma dynatum</tp:taxon-name></italic>, <italic><tp:taxon-name>Allotrichoma lacteum</tp:taxon-name></italic>, <italic><tp:taxon-name>Allotrichoma lasiocercum</tp:taxon-name></italic>, <italic><tp:taxon-name>Allotrichoma occidentale</tp:taxon-name></italic>, <italic><tp:taxon-name>Allotrichoma robustum</tp:taxon-name></italic>, <italic><tp:taxon-name>Allotrichoma sabroskyi</tp:taxon-name></italic>, and <italic><tp:taxon-name>Allotrichoma schumanni</tp:taxon-name></italic>) and <italic>simplex</italic> (<italic><tp:taxon-name>Allotrichoma bifurcatum</tp:taxon-name></italic>, <italic><tp:taxon-name>Allotrichoma simplex</tp:taxon-name></italic>, and <italic><tp:taxon-name>Allotrichoma wallowa</tp:taxon-name></italic>). The cladogram (<xref ref-type="fig" rid="F2">Fig. 2</xref>) is the primary mode to convey relationships, and the discussion is to supplement the cladogram and is intended only to complement the latter. In the discussion of character data, a “0” indicates the state of the outgroup; a “1” or “2” indicates the derived states. Multistate characters (1, 2, 3, 4, 6, 9, 11, 12, 15, 17, 18, 25, 31, 33, 34, 40, 43, 44, 45, 46, 47, 49, 50, 51), which comprise 46 percent of the total number, were treated as nonadditive (-), and characters. The numbers used for characters in the presentation are the same as those on the cladogram, and the sequence is the same as noted in the charac<!--PageBreak-->ter matrix (<xref ref-type="table" rid="T1">Table 1</xref>). For polarization of character states within <tp:taxon-name>Hecamedini</tp:taxon-name>, we used the tribes <tp:taxon-name>Lipochaetini</tp:taxon-name> (<italic><tp:taxon-name>Glenanthe</tp:taxon-name></italic> Haliday and <italic><tp:taxon-name>Lipochaeta</tp:taxon-name></italic>) and <tp:taxon-name>Discocerinini</tp:taxon-name> (<italic><tp:taxon-name>Discocerina obscurella</tp:taxon-name></italic>) as the successive outgroups in this phylogenetic analysis. <xref ref-type="bibr" rid="B53">Runyan and Deonier (1979)</xref> cited six morphological characters from immature stages in their preliminary phylogenetic analysis. While these may have phylogenetic significance, we know so little about these characters for the taxa being treated that we are hesitant to use them. The majority of taxa would be represented by a question mark in the matrix, as we known virtually nothing about their distribution among related taxa. Hopefully this revision will promote further research on immature stages, including field work, and allow us to incorporate these kinds of characters into an analysis.</p><table-wrap position="float" orientation="portrait" id="T1"><label>Table 1.</label><caption><p>Matrix of characters and taxa used in the cladistic analysis of <italic><tp:taxon-name>Allotrichoma</tp:taxon-name></italic> (numbers for characters correspond with those used in the text).</p></caption><table><tbody><tr><th rowspan="2" colspan="1"><bold>TAXA</bold></th><th rowspan="1" colspan="4"><bold>CHARACTERS</bold></th></tr><tr><th rowspan="1" colspan="1">G</th><th rowspan="1" colspan="1">Head</th><th rowspan="1" colspan="1">Thorax</th><th rowspan="1" colspan="1">Abdomen</th></tr><tr><td rowspan="1" colspan="1">character number</td><td rowspan="1" colspan="1">00</td><td rowspan="1" colspan="1">0000000111111111122</td><td rowspan="1" colspan="1">222222223333333</td><td rowspan="1" colspan="1">33344444444445555</td></tr><tr><td rowspan="1" colspan="1"/><td rowspan="1" colspan="1">12</td><td rowspan="1" colspan="1">3456789012345678901</td><td rowspan="1" colspan="1">234567890123456</td><td rowspan="1" colspan="1">78901234567890123</td></tr><tr><td rowspan="1" colspan="1"><italic><tp:taxon-name>Discocerina obscurella</tp:taxon-name></italic></td><td rowspan="1" colspan="1">11</td><td rowspan="1" colspan="1">2111001040000010100</td><td rowspan="1" colspan="1">000000001000001</td><td rowspan="1" colspan="1">00000000040106000</td></tr><tr><td rowspan="1" colspan="1"><italic><tp:taxon-name>Lipochaeta slossonae</tp:taxon-name></italic></td><td rowspan="1" colspan="1">00</td><td rowspan="1" colspan="1">1013102000001101000</td><td rowspan="1" colspan="1">011210011110101</td><td rowspan="1" colspan="1">00300000000035011</td></tr><tr><td rowspan="1" colspan="1"><italic><tp:taxon-name>Glenanthe litorale</tp:taxon-name></italic></td><td rowspan="1" colspan="1">00</td><td rowspan="1" colspan="1">0111102040000011101</td><td rowspan="1" colspan="1">000000011000100</td><td rowspan="1" colspan="1">00300000000035011</td></tr><tr><td rowspan="1" colspan="1"><italic><tp:taxon-name>Elephantinosoma chnumi</tp:taxon-name></italic></td><td rowspan="1" colspan="1">00</td><td rowspan="1" colspan="1">0112001141000120001</td><td rowspan="1" colspan="1">101000011111100</td><td rowspan="1" colspan="1">00000010141002100</td></tr><tr><td rowspan="1" colspan="1"><italic><tp:taxon-name>Diphuia nitida</tp:taxon-name></italic></td><td rowspan="1" colspan="1">22</td><td rowspan="1" colspan="1">2111101103010011001</td><td rowspan="1" colspan="1">002000010000100</td><td rowspan="1" colspan="1">11100002000000000</td></tr><tr><td rowspan="1" colspan="1"><italic><tp:taxon-name>Allotrichoma (Allotrichoma) dyna</tp:taxon-name></italic></td><td rowspan="1" colspan="1">00</td><td rowspan="1" colspan="1">2111001112100011000</td><td rowspan="1" colspan="1">102001011000100</td><td rowspan="1" colspan="1">12311101532021000</td></tr><tr><td rowspan="1" colspan="1"><italic><tp:taxon-name>Allotrichoma (Allotrichoma) alium</tp:taxon-name></italic><italic>group</italic></td><td rowspan="1" colspan="1">00</td><td rowspan="1" colspan="1">2111001112100011000</td><td rowspan="1" colspan="1">102001011000100</td><td rowspan="1" colspan="1">12301111532021000</td></tr><tr><td rowspan="1" colspan="1"><italic><tp:taxon-name>Allotrichoma (Allotrichoma) laterale</tp:taxon-name></italic><italic>group</italic></td><td rowspan="1" colspan="1">00</td><td rowspan="1" colspan="1">2111001112100011000</td><td rowspan="1" colspan="1">102001011000100</td><td rowspan="1" colspan="1">12301131432021000</td></tr><tr><td rowspan="1" colspan="1"><italic><tp:taxon-name>Allotrichoma (Allotrichoma) simplex</tp:taxon-name></italic><italic>group</italic></td><td rowspan="1" colspan="1">00</td><td rowspan="1" colspan="1">2111001112100011000</td><td rowspan="1" colspan="1">102001010000100</td><td rowspan="1" colspan="1">12301123432021000</td></tr><tr><td rowspan="1" colspan="1"><italic><tp:taxon-name>Allotrichoma (Neotrichoma) atrilabre</tp:taxon-name></italic></td><td rowspan="1" colspan="1">00</td><td rowspan="1" colspan="1">0111001101000011001</td><td rowspan="1" colspan="1">101001011000100</td><td rowspan="1" colspan="1">10100000232114200</td></tr><tr><td rowspan="1" colspan="1"><italic><tp:taxon-name>Allotrichoma (Pseudohecamede) abdominale</tp:taxon-name></italic></td><td rowspan="1" colspan="1">00</td><td rowspan="1" colspan="1">0111001122100013010</td><td rowspan="1" colspan="1">101001011000100</td><td rowspan="1" colspan="1">10100000320003000</td></tr><tr><td rowspan="1" colspan="1"><italic><tp:taxon-name>Allotrichoma (Pseudohecamede) salubre</tp:taxon-name></italic></td><td rowspan="1" colspan="1">00</td><td rowspan="1" colspan="1">1112001122100012010</td><td rowspan="1" colspan="1">101001011000100</td><td rowspan="1" colspan="1">10100000320003000</td></tr><tr><td rowspan="1" colspan="1"><italic><tp:taxon-name>Eremotrichoma</tp:taxon-name></italic></td><td rowspan="1" colspan="1">00</td><td rowspan="1" colspan="1">2111001141000001101</td><td rowspan="1" colspan="1">111001011011100</td><td rowspan="1" colspan="1">12110000400003000</td></tr><tr><td rowspan="1" colspan="1"><italic><tp:taxon-name>Hecamede albicans</tp:taxon-name></italic></td><td rowspan="1" colspan="1">00</td><td rowspan="1" colspan="1">0111111130002112100</td><td rowspan="1" colspan="1">111110011011000</td><td rowspan="1" colspan="1">10100000000000000</td></tr><tr><td rowspan="1" colspan="1"><italic><tp:taxon-name>Hecamede nuda</tp:taxon-name></italic></td><td rowspan="1" colspan="1">00</td><td rowspan="1" colspan="1">1113001130001101101</td><td rowspan="1" colspan="1">111110011011000</td><td rowspan="1" colspan="1">10100000000000000</td></tr></tbody></table></table-wrap><fig id="F2" position="float" orientation="portrait"><label>Figure 2.</label><caption><p>Hypothetical phylogeny of taxa within the tribe <tp:taxon-name>Hecamedini</tp:taxon-name>. Numbers in parenthesis correspond with those in the text. The most parsimonious tree required 135 steps, and after implied weighting has a consistency index of 0.89, and a retention index of 0.90.</p></caption><graphic xmlns:xlink="http://www.w3.org/1999/xlink" xlink:href="ZooKeys-161-001-g002.jpg" position="float" orientation="portrait" xlink:type="simple"/></fig></tp:treatment-sec><tp:treatment-sec sec-type="Characters Used in the Analysis. (running count in parenthesis)"><title>Characters Used in the Analysis. (running count in parenthesis)</title><p><bold>GENERAL</bold></p><p>1 (1)	Vestiture in general (nonadditive): (0) partially to mostly microtomentose (<italic><tp:taxon-name>Glenanthe</tp:taxon-name></italic>, <italic><tp:taxon-name>Lipochaeta</tp:taxon-name></italic>, <italic><tp:taxon-name>Hecamede albicans</tp:taxon-name></italic>, <italic><tp:taxon-name>Hecamede nuda</tp:taxon-name></italic>, <italic><tp:taxon-name>Allotrichoma (Pseudohecamede) abdominale</tp:taxon-name></italic>, <italic><tp:taxon-name>Allotrichoma (Pseudohecamede) salubre</tp:taxon-name></italic>, <italic><tp:taxon-name>Elephantinosoma</tp:taxon-name></italic>, <italic><tp:taxon-name>Eremotrichoma</tp:taxon-name></italic>, <italic><tp:taxon-name>Neotrichoma</tp:taxon-name></italic>, <italic><tp:taxon-name>Allotrichoma</tp:taxon-name></italic> <italic>sensu stricto</italic>); (1) mostly bare, shiny (<italic><tp:taxon-name>Discocerina</tp:taxon-name></italic>); (2) <italic><tp:taxon-name>Diphuia</tp:taxon-name></italic> (secondarily bare).</p><p>2 (2)	Coloration in general (nonadditive): (0) gray to tan (<italic><tp:taxon-name>Glenanthe</tp:taxon-name></italic>, <italic><tp:taxon-name>Lipochaeta</tp:taxon-name></italic>, <italic><tp:taxon-name>Hecamede albicans</tp:taxon-name></italic>, <italic><tp:taxon-name>Hecamede nuda</tp:taxon-name></italic>, <italic><tp:taxon-name>Elephantinosoma</tp:taxon-name></italic>, <italic><tp:taxon-name>Eremotrichoma</tp:taxon-name></italic>, <!--PageBreak--><italic><tp:taxon-name>Allotrichoma</tp:taxon-name></italic> <italic>sensu lato</italic> (including <italic><tp:taxon-name>Neotrichoma</tp:taxon-name></italic>, <italic><tp:taxon-name>Allotrichoma (Pseudohecamede) abdominale</tp:taxon-name></italic>, <italic><tp:taxon-name>Allotrichoma (Pseudohecamede) salubre</tp:taxon-name></italic>)); (1) mostly black (<italic><tp:taxon-name>Discocerina</tp:taxon-name></italic>); (2) <italic><tp:taxon-name>Diphuia</tp:taxon-name></italic> (secondarily mostly black).</p><p><bold>HEAD</bold></p><p>1 (3)	Size of pseudopostocellar setae (nonadditive): (0) normally developed (length about equal to distance between a posterior ocellus and anterior ocellus) (<italic><tp:taxon-name>Glenanthe</tp:taxon-name></italic>, <italic><tp:taxon-name>Elephantinosoma</tp:taxon-name></italic>, <italic><tp:taxon-name>Allotrichoma (Pseudohecamede) abdominale</tp:taxon-name></italic>, <italic><tp:taxon-name>Hecamede albicans</tp:taxon-name></italic>, <italic><tp:taxon-name>Neotrichoma</tp:taxon-name></italic>); (1) greatly reduced (length subequal to diameter of posterior ocellus) or absent (<italic><tp:taxon-name>Lipochaeta</tp:taxon-name></italic>, <italic><tp:taxon-name>Hecamede nuda</tp:taxon-name></italic>, <italic><tp:taxon-name>Allotrichoma (Pseudohecamede) salubre</tp:taxon-name></italic>); (2) well developed, proclinate (<italic><tp:taxon-name>Discocerina</tp:taxon-name></italic>, <italic><tp:taxon-name>Diphuia</tp:taxon-name></italic>, <italic><tp:taxon-name>Eremotrichoma</tp:taxon-name></italic>, <italic><tp:taxon-name>Allotrichoma</tp:taxon-name></italic> <italic>sensu stricto</italic>).</p><p>2 (4)	Position of ocellar setae (nonadditive): (0) inserted posterior to transverse alignment of anterior ocellus (most <tp:taxon-name>Gymnomyzinae</tp:taxon-name> (<tp:taxon-name>Gastropini</tp:taxon-name>, <tp:taxon-name>Gymnomyzini</tp:taxon-name>, <tp:taxon-name>Lipochaetini</tp:taxon-name>, <tp:taxon-name>Ochtherini</tp:taxon-name>)); (1) inserted anterior to transverse alignment of anterior ocellus (<italic><tp:taxon-name>Glenanthe</tp:taxon-name></italic>, <tp:taxon-name>Hecamedini</tp:taxon-name>, <italic><tp:taxon-name>Discocerina</tp:taxon-name></italic>); (2) not distinguished from setulae, greatly reduced or lacking (<italic><tp:taxon-name>Lipochaeta</tp:taxon-name></italic>).</p><p>3 (5)	Alignment of fronto-orbital setae: (0) aligned posterior to ocellar setae (most <tp:taxon-name>Ephydridae</tp:taxon-name> except for <tp:taxon-name>Hecamedini</tp:taxon-name> and <tp:taxon-name>Atissini</tp:taxon-name>); (1) aligned transversely with ocellar setae (<tp:taxon-name>Lipochaetini</tp:taxon-name>, <tp:taxon-name>Hecamedini</tp:taxon-name>, <italic><tp:taxon-name>Discocerina</tp:taxon-name></italic>, also in <tp:taxon-name>Atissini</tp:taxon-name> of the subfamily <tp:taxon-name>Hydrelliinae</tp:taxon-name>).</p><p>4 (6)	Relative size of fronto-orbital setae (nonadditive): (0) reclinate seta larger than proclinate seta; (1) reclinate and proclinate subequal (<italic><tp:taxon-name>Discocerina</tp:taxon-name></italic>, <italic><tp:taxon-name>Glenanthe</tp:taxon-name></italic>, <italic><tp:taxon-name>Hecamede albicans</tp:taxon-name></italic>, <italic><tp:taxon-name>Diphuia</tp:taxon-name></italic>, <italic><tp:taxon-name>Eremotrichoma</tp:taxon-name></italic>, <italic><tp:taxon-name>Allotrichoma</tp:taxon-name></italic> <italic>sensu stricto</italic>, <italic><tp:taxon-name>Allotrichoma (Pseudohecamede) abdominale</tp:taxon-name></italic>, <italic><tp:taxon-name>Neotrichoma</tp:taxon-name></italic>); (2) only reclinate seta well developed (<italic><tp:taxon-name>Elephantinosoma</tp:taxon-name></italic>, <italic><tp:taxon-name>Allotrichoma (Pseudohecamede) salubre</tp:taxon-name></italic>); (3) not distinguished from setulae, greatly reduced or lacking (<italic><tp:taxon-name>Lipochaeta</tp:taxon-name></italic>, <italic><tp:taxon-name>Hecamede nuda</tp:taxon-name></italic>).</p><p>5 (7)	Setulae on frons: (0) lacking setulae (<italic><tp:taxon-name>Discocerina</tp:taxon-name></italic>, <italic><tp:taxon-name>Diphuia</tp:taxon-name></italic>, <italic><tp:taxon-name>Elephantinosoma</tp:taxon-name></italic>, <italic><tp:taxon-name>Eremotrichoma</tp:taxon-name></italic>, <italic><tp:taxon-name>Allotrichoma</tp:taxon-name></italic> <italic>sensu lato</italic>, <italic><tp:taxon-name>Hecamede nuda</tp:taxon-name></italic>); (1) bearing numerous setulae (<italic><tp:taxon-name>Glenanthe</tp:taxon-name></italic>, <italic><tp:taxon-name>Lipochaeta</tp:taxon-name></italic>, <italic><tp:taxon-name>Hecamede albicans</tp:taxon-name></italic>).</p><p>6 (8)	Interfrontal setae (an interfrontal seta in addition to ocellar setae, which are usually inserted more anteriorly, usually just anterior of anterior ocellus in <tp:taxon-name>Hecamedini</tp:taxon-name>): (0) lacking (<italic><tp:taxon-name>Discocerina</tp:taxon-name></italic>, <italic><tp:taxon-name>Glenanthe</tp:taxon-name></italic>, <italic><tp:taxon-name>Lipochaeta</tp:taxon-name></italic>, <italic><tp:taxon-name>Diphuia</tp:taxon-name></italic>, <italic><tp:taxon-name>Elephantinosoma</tp:taxon-name></italic>, <italic><tp:taxon-name>Eremotrichoma</tp:taxon-name></italic>, <italic><tp:taxon-name>Allotrichoma sensu lato</tp:taxon-name></italic>, <italic><tp:taxon-name>Hecamede nuda</tp:taxon-name></italic>); (1) present (<italic><tp:taxon-name>Hecamede albicans</tp:taxon-name></italic>).</p><p>7 (9)	Aristal setae (nonadditive): (0) bearing 5–10 dorsally branching rays more or less evenly along arista (<italic><tp:taxon-name>Discocerina</tp:taxon-name></italic>); (1) bearing 3–5 dorsally branching rays, longer 2–3 rays subequal, inserted toward aristal base (a synapomorphy for the tribes <tp:taxon-name>Gymnomyzini</tp:taxon-name>, <tp:taxon-name>Hecamedini</tp:taxon-name>); (2) a brush, with short setulae both dorsally and ventrally (<tp:taxon-name>Lipochaetini</tp:taxon-name>).</p><p>8 (10)	Microsetulae on compound eye: (0) bearing microsetulae (<italic><tp:taxon-name>Discocerina</tp:taxon-name></italic>, <tp:taxon-name>Lipochaetini</tp:taxon-name>, and also <tp:taxon-name>Hydrelliinae</tp:taxon-name>, probably through convergence); (1) lacking microsetulae or these very sparse (<tp:taxon-name>Gymnomyzinae</tp:taxon-name> except for <tp:taxon-name>Lipochaetini</tp:taxon-name>).</p><p>9 (11)	Facial conformation (nonadditive): (0) distinctly but shallowly convex (Lipochaeta); (1) shallowly conically produced (<italic><tp:taxon-name>Diphuia</tp:taxon-name></italic>, <italic><tp:taxon-name>Allotrichoma</tp:taxon-name></italic> <italic>sensu stricto</italic><!--PageBreak-->, <italic><tp:taxon-name>Neotrichoma</tp:taxon-name></italic>); (2) conically protrudent and carinate dorsally (<italic><tp:taxon-name>Allotrichoma (Pseudohecamede) abdominale</tp:taxon-name></italic>, <italic><tp:taxon-name>Allotrichoma (Pseudohecamede) salubre</tp:taxon-name></italic>); (3) distinctly conically produced, “tuberculate” (<italic><tp:taxon-name>Hecamede albicans</tp:taxon-name></italic>, <italic><tp:taxon-name>Hecamede nuda</tp:taxon-name></italic>); (4) shallowly carinate dorsally (<italic><tp:taxon-name>Discocerina</tp:taxon-name></italic>, <italic><tp:taxon-name>Glenanthe</tp:taxon-name></italic>, <italic><tp:taxon-name>Elephantinosoma</tp:taxon-name></italic>, <italic><tp:taxon-name>Eremotrichoma</tp:taxon-name></italic>).</p><p>10 (12)	Facial coloration (nonadditive): (0) uniformly colored (<italic><tp:taxon-name>Discocerina</tp:taxon-name></italic>, <italic><tp:taxon-name>Glenanthe</tp:taxon-name></italic>, <italic><tp:taxon-name>Lipochaeta</tp:taxon-name></italic>, <italic><tp:taxon-name>Hecamede albicans</tp:taxon-name></italic>, <italic><tp:taxon-name>Hecamede nuda</tp:taxon-name></italic>); (1) darker between antennae, lighter, usually gray to whitish gray ventrally (<italic><tp:taxon-name>Elephantinosoma</tp:taxon-name></italic>, <italic><tp:taxon-name>Eremotrichoma</tp:taxon-name></italic>, <italic><tp:taxon-name>Neotrichoma</tp:taxon-name></italic>); (2) females two toned, dark dorsally (brown to golden brown), light colored ventrally; males generally uniformly dark colored (<italic><tp:taxon-name>Allotrichoma</tp:taxon-name></italic> <italic>sensu lato</italic>); (3) patterned, black with vertical, silvery white microtomentose stripes and dots (<italic><tp:taxon-name>Diphuia</tp:taxon-name></italic>).</p><p>11 (13)	Facial coloration: (0) not sexually dimorphic (<italic><tp:taxon-name>Discocerina</tp:taxon-name></italic>, <italic><tp:taxon-name>Glenanthe</tp:taxon-name></italic>, <italic><tp:taxon-name>Lipochaeta</tp:taxon-name></italic>, <italic><tp:taxon-name>Hecamede albicans</tp:taxon-name></italic>, <italic><tp:taxon-name>Hecamede nuda</tp:taxon-name></italic>, <italic><tp:taxon-name>Elephantinosoma</tp:taxon-name></italic>, <italic><tp:taxon-name>Eremotrichoma</tp:taxon-name></italic>, <italic><tp:taxon-name>Neotrichoma</tp:taxon-name></italic>, <italic><tp:taxon-name>Diphuia</tp:taxon-name></italic>); (1) sexually dimorphic females two toned, dark dorsally (brown to golden brown), light colored ventrally; males are generally uniformly dark colored (<italic><tp:taxon-name>Allotrichoma</tp:taxon-name></italic> <italic>sensu stricto</italic>, <italic><tp:taxon-name>Allotrichoma (Pseudohecamede) abdominale</tp:taxon-name></italic>, <italic><tp:taxon-name>Allotrichoma (Pseudohecamede) salubre</tp:taxon-name></italic>).</p><p>12 (14)	Facial vestiture: (0) generally microtomentose (<italic><tp:taxon-name>Discocerina</tp:taxon-name></italic>, <italic><tp:taxon-name>Glenanthe</tp:taxon-name></italic>, <italic><tp:taxon-name>Lipochaeta</tp:taxon-name></italic>, <italic><tp:taxon-name>Elephantinosoma</tp:taxon-name></italic>, <italic><tp:taxon-name>Eremotrichoma</tp:taxon-name></italic>, <italic><tp:taxon-name>Hecamede albicans</tp:taxon-name></italic>, <italic><tp:taxon-name>Hecamede nuda</tp:taxon-name></italic>, <italic><tp:taxon-name>Allotrichoma</tp:taxon-name></italic> <italic>sensu lato</italic>); (1) generally bare except for silvery white microtomentose stripes and dots (<italic><tp:taxon-name>Diphuia</tp:taxon-name></italic>).</p><p>13 (15)	Genal seta (nonadditive): (0) present, distinct from other setulae if the latter are present (<italic><tp:taxon-name>Discocerina</tp:taxon-name></italic>, <italic><tp:taxon-name>Glenanthe</tp:taxon-name></italic>, <italic><tp:taxon-name>Elephantinosoma</tp:taxon-name></italic>, <italic><tp:taxon-name>Diphuia</tp:taxon-name></italic>, <italic><tp:taxon-name>Eremotrichoma</tp:taxon-name></italic>, <italic><tp:taxon-name>Allotrichoma</tp:taxon-name></italic> <italic>sensu lato</italic>); (1) absent (<italic><tp:taxon-name>Lipochaeta</tp:taxon-name></italic>, <italic><tp:taxon-name>Hecamede nuda</tp:taxon-name></italic>); (2) several setulae but not distinct seta (<italic><tp:taxon-name>Hecamede albicans</tp:taxon-name></italic>).</p><p>14 (16)	Genal height (eye-to-cheek ratio): (0) 0.27 and less (<italic><tp:taxon-name>Discocerina</tp:taxon-name></italic>, <italic><tp:taxon-name>Glenanthe</tp:taxon-name></italic>, <italic><tp:taxon-name>Diphuia</tp:taxon-name></italic>, <italic><tp:taxon-name>Eremotrichoma</tp:taxon-name></italic>, <italic><tp:taxon-name>Allotrichoma</tp:taxon-name></italic> <italic>sensu lato</italic>); (1) 0.34 and greater (<italic><tp:taxon-name>Lipochaeta</tp:taxon-name></italic>, <italic><tp:taxon-name>Elephantinosoma</tp:taxon-name></italic>, <italic><tp:taxon-name>Hecamede</tp:taxon-name></italic>).</p><p>15 (17)	Width of oral margin (nonadditive): (0) moderately wide (<italic><tp:taxon-name>Lipochaeta</tp:taxon-name></italic>, <italic><tp:taxon-name>Eremotrichoma</tp:taxon-name></italic>, <italic><tp:taxon-name>Hecamede nuda</tp:taxon-name></italic>); (1) narrow (<italic><tp:taxon-name>Discocerina</tp:taxon-name></italic>, <italic><tp:taxon-name>Glenanthe</tp:taxon-name></italic>, <italic><tp:taxon-name>Diphuia</tp:taxon-name></italic>, <italic><tp:taxon-name>Allotrichoma</tp:taxon-name></italic> <italic>sensu lato</italic>, <italic><tp:taxon-name>Hecamede albicans</tp:taxon-name></italic>); (2) wide (<italic><tp:taxon-name>Elephantinosoma</tp:taxon-name></italic>).</p><p>16 (18)	Shape of ventral margin of face (nonadditive): (0) flat or nearly so (<italic><tp:taxon-name>Elephantinosoma</tp:taxon-name></italic>); (1) shallowly emarginate (<italic><tp:taxon-name>Discocerina</tp:taxon-name></italic>, <italic><tp:taxon-name>Glenanthe</tp:taxon-name></italic>, <italic><tp:taxon-name>Lipochaeta</tp:taxon-name></italic>, <italic><tp:taxon-name>Eremotrichoma</tp:taxon-name></italic>, <italic><tp:taxon-name>Diphuia</tp:taxon-name></italic>, <italic><tp:taxon-name>Allotrichoma</tp:taxon-name></italic> <italic>sensu stricto</italic>, <italic><tp:taxon-name>Hecamede nuda</tp:taxon-name></italic>, <italic><tp:taxon-name>Neotrichoma</tp:taxon-name></italic>); (2) distinctly emarginate anteriorly, concave with clypeus exposed in emargination. (<italic><tp:taxon-name>Allotrichoma (Pseudohecamede) abdominale</tp:taxon-name></italic>, <italic><tp:taxon-name>Allotrichoma (Pseudohecamede) salubre</tp:taxon-name></italic>, <italic><tp:taxon-name>Hecamede albicans</tp:taxon-name></italic>)</p><p>17 (19)	Palpal color: (0) dark colored, brown to blackish brown (<italic><tp:taxon-name>Lipochaeta</tp:taxon-name></italic>, <italic><tp:taxon-name>Elephantinosoma</tp:taxon-name></italic>, <italic><tp:taxon-name>Diphuia</tp:taxon-name></italic>, <italic><tp:taxon-name>Allotrichoma</tp:taxon-name></italic> <italic>sensu lato</italic>); (1) pale, yellowish to whitish (<italic><tp:taxon-name>Discocerina</tp:taxon-name></italic>, <italic><tp:taxon-name>Glenanthe</tp:taxon-name></italic>, <italic><tp:taxon-name>Eremotrichoma</tp:taxon-name></italic>, <italic><tp:taxon-name>Hecamede albicans</tp:taxon-name></italic>, <italic><tp:taxon-name>Hecamede nuda</tp:taxon-name></italic>).</p><p>18 (20)	Shape of mouthparts: (0) normally developed, mediproboscis not especially elongate (<italic><tp:taxon-name>Discocerina</tp:taxon-name></italic>, <italic><tp:taxon-name>Glenanthe</tp:taxon-name></italic>, <italic><tp:taxon-name>Lipochaeta</tp:taxon-name></italic>, <italic><tp:taxon-name>Elephantinosoma</tp:taxon-name></italic>, <italic><tp:taxon-name>Hecamede albicans</tp:taxon-name></italic>, <italic><tp:taxon-name>Hecamede nuda</tp:taxon-name></italic>, <italic><tp:taxon-name>Eremotrichoma</tp:taxon-name></italic>, <italic><tp:taxon-name>Diphuia</tp:taxon-name></italic>, <italic><tp:taxon-name>Allotrichoma</tp:taxon-name></italic> <italic>sensu stricto</italic>,<!--PageBreak--> <italic><tp:taxon-name>Neotrichoma</tp:taxon-name></italic>); (1) geniculate, with elongate mediproboscis (<italic><tp:taxon-name>Allotrichoma (Pseudohecamede) abdominale</tp:taxon-name></italic>, <italic><tp:taxon-name>Allotrichoma (Pseudohecamede) salubre</tp:taxon-name></italic>).</p><p>19 (21)	Clypeal vestiture: (0) microtomentose, usually gray (<italic><tp:taxon-name>Discocerina</tp:taxon-name></italic>, <italic><tp:taxon-name>Lipochaeta</tp:taxon-name></italic>, <italic><tp:taxon-name>Hecamede albicans</tp:taxon-name></italic>, <italic><tp:taxon-name>Allotrichoma (P. ) abdominale</tp:taxon-name></italic>, <italic><tp:taxon-name>Allotrichoma (Pseudohecamede) salubre</tp:taxon-name></italic>, <italic><tp:taxon-name>Allotrichoma</tp:taxon-name></italic> <italic>sensu stricto</italic>); (1) thinly microtomentose or bare, appearing black (<italic><tp:taxon-name>Glenanthe</tp:taxon-name></italic>, <italic><tp:taxon-name>Elephantinosoma</tp:taxon-name></italic>, <italic><tp:taxon-name>Eremotrichoma</tp:taxon-name></italic>, <italic><tp:taxon-name>Hecamede nuda</tp:taxon-name></italic>, <italic><tp:taxon-name>Diphuia</tp:taxon-name></italic>, <italic><tp:taxon-name>Neotrichoma</tp:taxon-name></italic>).</p><p><bold>THORAX</bold></p><p>1 (22)	Number of rows of acrostichal setae, especially on posterior half: (0) 3–4 rows (<italic><tp:taxon-name>Discocerina</tp:taxon-name></italic>, <italic><tp:taxon-name>Glenanthe</tp:taxon-name></italic>, <italic><tp:taxon-name>Lipochaeta</tp:taxon-name></italic> (greatly reduced and difficult to discern), <italic><tp:taxon-name>Hecamede nuda</tp:taxon-name></italic>, <italic><tp:taxon-name>Diphuia</tp:taxon-name></italic>); (1) 2 rows (<italic><tp:taxon-name>Hecamede albicans</tp:taxon-name></italic>, <italic><tp:taxon-name>Eremotrichoma</tp:taxon-name></italic>, <italic><tp:taxon-name>Elephantinosoma</tp:taxon-name></italic>, <italic><tp:taxon-name>Allotrichoma</tp:taxon-name></italic> <italic>sensu lato</italic>). There is a tendency for less rows of setulae on the anterior half of the scutum. We numbered rows on one side and from the posterior half of the scutum.</p><p>2 (23)	Prescutellar acrostichal setae: (0) present (<italic><tp:taxon-name>Discocerina</tp:taxon-name></italic>, <italic><tp:taxon-name>Glenanthe</tp:taxon-name></italic>, <italic><tp:taxon-name>Diphuia</tp:taxon-name></italic>, <italic><tp:taxon-name>Elephantinosoma</tp:taxon-name></italic>, <italic><tp:taxon-name>Allotrichoma</tp:taxon-name></italic> <italic>sensu lato</italic>); (1) greatly reduced or absent (<italic><tp:taxon-name>Lipochaeta</tp:taxon-name></italic>, <italic><tp:taxon-name>Hecamede albicans</tp:taxon-name></italic>, <italic><tp:taxon-name>Hecamede nuda</tp:taxon-name></italic>, <italic><tp:taxon-name>Eremotrichoma</tp:taxon-name></italic>).</p><p>3 (24)	Presutural supra-alar seta (additive): (0) present (<italic><tp:taxon-name>Discocerina</tp:taxon-name></italic>, <italic><tp:taxon-name>Glenanthe</tp:taxon-name></italic>); (1) greatly reduced or absent (<italic><tp:taxon-name>Lipochaeta</tp:taxon-name></italic>, <italic><tp:taxon-name>Elephantinosoma</tp:taxon-name></italic>, <italic><tp:taxon-name>Hecamede albicans</tp:taxon-name></italic>, <italic><tp:taxon-name>Hecamede nuda</tp:taxon-name></italic>, <italic><tp:taxon-name>Allotrichoma (Pseudohecamede) abdominale</tp:taxon-name></italic>, <italic><tp:taxon-name>Eremotrichoma</tp:taxon-name></italic>, <italic><tp:taxon-name>Elephantinosoma</tp:taxon-name></italic>, <italic><tp:taxon-name>Neotrichoma</tp:taxon-name></italic>, <italic><tp:taxon-name>Allotrichoma (Pseudohecamede) salubre</tp:taxon-name></italic>); (2) secondarily reversed (<italic><tp:taxon-name>Diphuia</tp:taxon-name></italic>, <italic><tp:taxon-name>Allotrichoma</tp:taxon-name></italic> <italic>sensu stricto</italic>). In <italic><tp:taxon-name>Hecamede albicans</tp:taxon-name></italic>, this seta is only slightly larger than surrounding setae.</p><p>4 (25)	Number of lateral scutellar setae (nonadditive): (0) 2 pairs (<italic><tp:taxon-name>Discocerina</tp:taxon-name></italic>, <italic><tp:taxon-name>Glenanthe</tp:taxon-name></italic>, <italic><tp:taxon-name>Elephantinosoma</tp:taxon-name></italic>, <italic><tp:taxon-name>Diphuia</tp:taxon-name></italic>, <italic><tp:taxon-name>Eremotrichoma</tp:taxon-name></italic>, <italic><tp:taxon-name>Elephantinosoma</tp:taxon-name></italic>, <italic><tp:taxon-name>Allotrichoma</tp:taxon-name></italic> <italic>sensu lato</italic>); (1) 3 pairs (<italic><tp:taxon-name>Hecamede albicans</tp:taxon-name></italic>, <italic><tp:taxon-name>Hecamede nuda</tp:taxon-name></italic>); (2) not distinguished from setulae, greatly reduced or lacking (<italic><tp:taxon-name>Lipochaeta</tp:taxon-name></italic>).</p><p>5 (26)	Number of setulae on scutellar disc: (0) 0 to a few scattered setulae, less than 15 (<italic><tp:taxon-name>Discocerina</tp:taxon-name></italic>, <italic><tp:taxon-name>Glenanthe</tp:taxon-name></italic>, <italic><tp:taxon-name>Elephantinosoma</tp:taxon-name></italic>, <italic><tp:taxon-name>Hecamede nuda</tp:taxon-name></italic>, <italic><tp:taxon-name>Diphuia</tp:taxon-name></italic>, <italic><tp:taxon-name>Eremotrichoma</tp:taxon-name></italic>, <italic><tp:taxon-name>Elephantinosoma</tp:taxon-name></italic>, <italic><tp:taxon-name>Allotrichoma</tp:taxon-name></italic> <italic>sensu lato</italic>); (1) numerous setulae, more than 20, evenly scattered (<italic><tp:taxon-name>Lipochaeta</tp:taxon-name></italic>, <italic><tp:taxon-name>Hecamede albicans</tp:taxon-name></italic>).</p><p>6 (27)	Pleural stripes: (0) lacking stripes (<italic><tp:taxon-name>Discocerina</tp:taxon-name></italic>, <italic><tp:taxon-name>Glenanthe</tp:taxon-name></italic>, <italic><tp:taxon-name>Lipochaeta</tp:taxon-name></italic>, <italic><tp:taxon-name>Elephantinosoma</tp:taxon-name></italic>, <italic><tp:taxon-name>Diphuia</tp:taxon-name></italic>, <italic><tp:taxon-name>Hecamede albicans</tp:taxon-name></italic>, <italic><tp:taxon-name>Hecamede nuda</tp:taxon-name></italic>, <italic><tp:taxon-name>Elephantinosoma</tp:taxon-name></italic>); (1) with a stripe (<italic><tp:taxon-name>Eremotrichoma</tp:taxon-name></italic>, <italic><tp:taxon-name>Allotrichoma</tp:taxon-name></italic> <italic>sensu lato</italic>).</p><p>7 (28)	Anterior notopleural seta: (0) present, subequal to posterior seta (<italic><tp:taxon-name>Discocerina</tp:taxon-name></italic>, <italic><tp:taxon-name>Glenanthe</tp:taxon-name></italic>, <italic><tp:taxon-name>Lipochaeta</tp:taxon-name></italic>, <italic><tp:taxon-name>Hecamede albicans</tp:taxon-name></italic>, <italic><tp:taxon-name>Diphuia</tp:taxon-name></italic>, <italic><tp:taxon-name>Eremotrichoma</tp:taxon-name></italic>, <italic><tp:taxon-name>Elephantinosoma</tp:taxon-name></italic>, <italic><tp:taxon-name>Allotrichoma</tp:taxon-name></italic> <italic>sensu lato</italic>); (1) greatly reduced or absent (<italic><tp:taxon-name>Hecamede nuda</tp:taxon-name></italic>).</p><p>8 (29)	Position of posterior notopleural seta: (0) inserted at same level as anterior seta (<italic><tp:taxon-name>Discocerina</tp:taxon-name></italic>); (1) inserted a more dorsal position from level of anterior seta (<tp:taxon-name>Hecamedini</tp:taxon-name>, <tp:taxon-name>Lipochaetini</tp:taxon-name>, and also many <tp:taxon-name>Atissini</tp:taxon-name> in the subfamily <tp:taxon-name>Hydrelliinae</tp:taxon-name>, probably by convergence).</p><p>9 (30)	Anepisternal setulae: (0) reduced (less than 10) and/or lacking (<italic><tp:taxon-name>Hecamede nuda</tp:taxon-name></italic>, <italic><tp:taxon-name>Diphuia</tp:taxon-name></italic>, <italic><tp:taxon-name>Eremotrichoma</tp:taxon-name></italic>, <italic><tp:taxon-name>Elephantinosoma</tp:taxon-name></italic>, <italic><tp:taxon-name>Neotrichoma</tp:taxon-name></italic>, <italic><tp:taxon-name>Allotrichoma</tp:taxon-name></italic> <italic>sensu lato</italic>); (1) numerous present, especially on dorsal 1/3 (<italic><tp:taxon-name>Discocerina</tp:taxon-name></italic>, <italic><tp:taxon-name>Glenanthe</tp:taxon-name></italic>, <italic><tp:taxon-name>Lipochaeta</tp:taxon-name></italic>, <italic><tp:taxon-name>Hecamede albicans</tp:taxon-name></italic>). The usual condition is for none <!--PageBreak-->to a few setulae in addition to the two setae along the posterior margin. If present, the setulae are usually toward the center on the dorsal half.</p><p>10 (31)	Katepisternal seta (nonadditive): (0) present, well developed (<italic><tp:taxon-name>Discocerina</tp:taxon-name></italic>, <italic><tp:taxon-name>Glenanthe</tp:taxon-name></italic>, <italic><tp:taxon-name>Lipochaeta</tp:taxon-name></italic>, <italic><tp:taxon-name>Hecamede albicans</tp:taxon-name></italic>, <italic><tp:taxon-name>Diphuia</tp:taxon-name></italic>, <italic><tp:taxon-name>Eremotrichoma</tp:taxon-name></italic>, <italic><tp:taxon-name>Allotrichoma</tp:taxon-name></italic> <italic>sensu lato</italic>); (1) absent (<italic><tp:taxon-name>Elephantinosoma</tp:taxon-name></italic>); (2) absent (<italic><tp:taxon-name>Hecamede nuda</tp:taxon-name></italic>).</p><p>11 (32)	Color of wing membrane: (0) hyaline (<italic><tp:taxon-name>Discocerina</tp:taxon-name></italic>, <italic><tp:taxon-name>Glenanthe</tp:taxon-name></italic>, <italic><tp:taxon-name>Diphuia</tp:taxon-name></italic>, <italic><tp:taxon-name>Neotrichoma</tp:taxon-name></italic>, <italic><tp:taxon-name>Allotrichoma</tp:taxon-name></italic> <italic>sensu stricto</italic>); (1) lacteous (<italic><tp:taxon-name>Lipochaeta</tp:taxon-name></italic>, <italic><tp:taxon-name>Allotrichoma (Pseudohecamede) abdominale</tp:taxon-name></italic>, <italic><tp:taxon-name>Allotrichoma (Pseudohecamede) salubre</tp:taxon-name></italic>, <italic><tp:taxon-name>Hecamede albicans</tp:taxon-name></italic>, <italic><tp:taxon-name>Hecamede nuda</tp:taxon-name></italic>, <italic><tp:taxon-name>Eremotrichoma</tp:taxon-name></italic>, <italic><tp:taxon-name>Elephantinosoma</tp:taxon-name></italic>).</p><p>12 (33)	Tibial coloration (nonadditive): (0) tibiae mostly to entirely dark, similar to femora (<italic><tp:taxon-name>Discocerina</tp:taxon-name></italic>, <italic><tp:taxon-name>Glenanthe</tp:taxon-name></italic>, <italic><tp:taxon-name>Lipochaeta</tp:taxon-name></italic>, <italic><tp:taxon-name>Diphuia</tp:taxon-name></italic>, <italic><tp:taxon-name>Allotrichoma</tp:taxon-name></italic> <italic>sensu lato</italic>); (1) mostly yellow, similar to basal tarsomeres, at most with thin investment of mostly white microtomentum (<italic><tp:taxon-name>Hecamede albicans</tp:taxon-name></italic>, <italic><tp:taxon-name>Eremotrichoma</tp:taxon-name></italic>, <italic><tp:taxon-name>Elephantinosoma</tp:taxon-name></italic>); (2) foretibia especially mostly grayish, only apices of foretibia mostly yellow (<italic><tp:taxon-name>Hecamede nuda</tp:taxon-name></italic>).</p><p>13 (34)	Adornment of posteroventral surface of forefemur (nonadditive): (0) bearing 5–7 setae on apical 1/2–2/3 (<italic><tp:taxon-name>Discocerina</tp:taxon-name></italic>, <italic><tp:taxon-name>Hecamede albicans</tp:taxon-name></italic>); (1) setae lacking or with just 1–3 along this surface (<italic><tp:taxon-name>Glenanthe</tp:taxon-name></italic>, <italic><tp:taxon-name>Lipochaeta</tp:taxon-name></italic>, <italic><tp:taxon-name>Diphuia</tp:taxon-name></italic>, <italic><tp:taxon-name>Eremotrichoma</tp:taxon-name></italic>, <italic><tp:taxon-name>Elephantinosoma</tp:taxon-name></italic>, <italic><tp:taxon-name>Allotrichoma</tp:taxon-name></italic> <italic>sensu lato</italic>); (2) setae along this surface greatly enlarged (<italic><tp:taxon-name>Hecamede nuda</tp:taxon-name></italic>).</p><p>14 (35)	Tarsomere 1 of foreleg: (0) lacking black setae at base of posteroventral surface (<italic><tp:taxon-name>Discocerina</tp:taxon-name></italic>, <italic><tp:taxon-name>Glenanthe</tp:taxon-name></italic>, <italic><tp:taxon-name>Lipochaeta</tp:taxon-name></italic>, <italic><tp:taxon-name>Hecamede albicans</tp:taxon-name></italic>, <italic><tp:taxon-name>Diphuia</tp:taxon-name></italic>, <italic><tp:taxon-name>Eremotrichoma</tp:taxon-name></italic>, <italic><tp:taxon-name>Elephantinosoma</tp:taxon-name></italic>, <italic><tp:taxon-name>Allotrichoma</tp:taxon-name></italic> <italic>sensu lato</italic>); (1) bearing 2 or 3 black setae inserted toward base of posteroventral surface (<italic><tp:taxon-name>Hecamede nuda</tp:taxon-name></italic>).</p><p>15 (36)	Setae at base of tarsomere 1 of hindleg: (0) mostly yellow (<italic><tp:taxon-name>Glenanthe</tp:taxon-name></italic>, <italic><tp:taxon-name>Hecamede albicans</tp:taxon-name></italic>, <italic><tp:taxon-name>Diphuia</tp:taxon-name></italic>, <italic><tp:taxon-name>Eremotrichoma</tp:taxon-name></italic>, <italic><tp:taxon-name>Elephantinosoma</tp:taxon-name></italic>, <italic><tp:taxon-name>Allotrichoma</tp:taxon-name></italic> <italic>sensu lato</italic>); (1) 2–4 black setae inserted near base on anteroventral surface (<italic><tp:taxon-name>Discocerina</tp:taxon-name></italic>, <italic><tp:taxon-name>Lipochaeta</tp:taxon-name></italic>, <italic><tp:taxon-name>Hecamede nuda</tp:taxon-name></italic>).</p><p><bold>ABDOMEN</bold></p><p>1 (37)	Number of abdominal tergites normally visible in ♂: (0) 5 abdominal tergites usually exposed and visible, none wholly retracted into preceding tergite (<italic><tp:taxon-name>Discocerina</tp:taxon-name></italic>, <italic><tp:taxon-name>Glenanthe</tp:taxon-name></italic>, <italic><tp:taxon-name>Lipochaeta</tp:taxon-name></italic>, <italic><tp:taxon-name>Elephantinosoma</tp:taxon-name></italic>); (1) only 4 abdominal tergites generally exposed and visible, tergite 5 mostly to wholly retracted within tergite 4 (<italic><tp:taxon-name>Hecamede</tp:taxon-name></italic>, <italic><tp:taxon-name>Eremotrichoma</tp:taxon-name></italic>, <italic><tp:taxon-name>Allotrichoma</tp:taxon-name></italic> <italic>sensu lato</italic>, <italic><tp:taxon-name>Diphuia</tp:taxon-name></italic>).</p><p>2 (38)	Relationship of tergite 5 and sternite 5 (additive): (0) tergite separate from ventral sternite (<italic><tp:taxon-name>Discocerina</tp:taxon-name></italic>, <italic><tp:taxon-name>Glenanthe</tp:taxon-name></italic>, <italic><tp:taxon-name>Lipochaeta</tp:taxon-name></italic>, <italic><tp:taxon-name>Hecamede</tp:taxon-name></italic>, <italic><tp:taxon-name>Elephantinosoma</tp:taxon-name></italic>, <italic><tp:taxon-name>Allotrichoma (Pseudohecamede) abdominale</tp:taxon-name></italic>, <italic><tp:taxon-name>Allotrichoma (Pseudohecamede) salubre</tp:taxon-name></italic>, <italic><tp:taxon-name>Neotrichoma</tp:taxon-name></italic>); (1) tergite 5 moderately narrow, forming a complete ring, especially anteriorly, with sternite (<italic><tp:taxon-name>Diphuia</tp:taxon-name></italic>); (2) tergite relatively narrow, forming a tube-like structure, sternite 5 reduced (<italic><tp:taxon-name>Eremotrichoma</tp:taxon-name></italic>, <italic><tp:taxon-name>Allotrichoma</tp:taxon-name></italic> <italic>sensu stricto</italic> (= <italic>alium</italic>, <italic>laterale</italic>, and <italic>simplex</italic> groups)).<!--PageBreak--></p><p>3 (39)	Length of tergite 5 of ♂ (nonadditive): (0) tergite relatively short (length usually less than tergite 4), comparatively wide, trapezoidal and/or triangular (<italic><tp:taxon-name>Discocerina</tp:taxon-name></italic>, <italic><tp:taxon-name>Elephantinosoma</tp:taxon-name></italic>); (1) tergite 5 comparatively short, band-like (<italic><tp:taxon-name>Hecamede</tp:taxon-name></italic>, <italic><tp:taxon-name>Diphuia</tp:taxon-name></italic>, <italic><tp:taxon-name>Eremotrichoma</tp:taxon-name></italic>, <italic><tp:taxon-name>Neotrichoma</tp:taxon-name></italic>, <italic><tp:taxon-name>Allotrichoma (Pseudohecamede) abdominale</tp:taxon-name></italic>, <italic><tp:taxon-name>Allotrichoma (Pseudohecamede) salubre</tp:taxon-name></italic>); (2) tergite moderately long (<italic><tp:taxon-name>Glenanthe</tp:taxon-name></italic>, <italic><tp:taxon-name>Lipochaeta</tp:taxon-name></italic>); (3) tergite 5 comparatively long (<italic><tp:taxon-name>Allotrichoma</tp:taxon-name></italic> <italic>sensu stricto</italic>).</p><p>4 (40)	Presence or absence of relatively large, anterior, digitiform, paired apodemes of tergite 5 of ♂: (0) absent (<italic><tp:taxon-name>Discocerina</tp:taxon-name></italic>, <italic><tp:taxon-name>Glenanthe</tp:taxon-name></italic>, <italic><tp:taxon-name>Lipochaeta</tp:taxon-name></italic>, <italic><tp:taxon-name>Elephantinosoma</tp:taxon-name></italic>, <italic><tp:taxon-name>Diphuia</tp:taxon-name></italic>, <italic><tp:taxon-name>Hecamede</tp:taxon-name></italic>, <italic><tp:taxon-name>Allotrichoma</tp:taxon-name></italic> <italic>sensu lato</italic>; (1) present (<italic><tp:taxon-name>Allotrichoma dyna</tp:taxon-name></italic>, <italic><tp:taxon-name>Eremotrichoma</tp:taxon-name></italic> sp. n. from Namibia (<italic>incertae sedis</italic>)).</p><p>5 (41)	Condition of ventral margin of tergite 5 of ♂: (0) simple, unadorned (<italic><tp:taxon-name>Discocerina</tp:taxon-name></italic>, <italic><tp:taxon-name>Glenanthe</tp:taxon-name></italic>, <italic><tp:taxon-name>Lipochaeta</tp:taxon-name></italic>, <italic><tp:taxon-name>Elephantinosoma</tp:taxon-name></italic>, <italic><tp:taxon-name>Diphuia</tp:taxon-name></italic>, <italic><tp:taxon-name>Hecamede</tp:taxon-name></italic>, <italic><tp:taxon-name>Eremotrichoma</tp:taxon-name></italic>, <italic><tp:taxon-name>Neotrichoma</tp:taxon-name></italic>, <italic><tp:taxon-name>Allotrichoma (Pseudohecamede) abdominale</tp:taxon-name></italic>, <italic><tp:taxon-name>Allotrichoma (Pseudohecamede) salubre</tp:taxon-name></italic>): (1) with a ventral tergal process (these structures are paired, i.e., one on each side, and are apparently tergal in origin; <italic><tp:taxon-name>Allotrichoma</tp:taxon-name></italic> <italic>sensu stricto</italic>).</p><p>6 (42)	Condition of sternite 5 of ♂: (0) simple, an unadorned, flat sclerite, lacking a medial process (<italic><tp:taxon-name>Discocerina</tp:taxon-name></italic>, <italic><tp:taxon-name>Glenanthe</tp:taxon-name></italic>, <italic><tp:taxon-name>Lipochaeta</tp:taxon-name></italic>, <italic><tp:taxon-name>Elephantinosoma</tp:taxon-name></italic>, <italic><tp:taxon-name>Diphuia</tp:taxon-name></italic>, <italic><tp:taxon-name>Hecamede</tp:taxon-name></italic>, <italic><tp:taxon-name>Eremotrichoma</tp:taxon-name></italic>, <italic><tp:taxon-name>Neotrichoma</tp:taxon-name></italic>, <italic><tp:taxon-name>Allotrichoma (Pseudohecamede) abdominale</tp:taxon-name></italic>, <italic><tp:taxon-name>Allotrichoma (Pseudohecamede) salubre</tp:taxon-name></italic>); (1) bearing a medial, unpaired structure with apical setulae (an autapomorphy of the <italic><tp:taxon-name>Allotrichoma</tp:taxon-name></italic> <italic>sensu stricto</italic>).</p><p>7 (43)	Shape of cerci (nonadditive): (0) length normal, not longer than epandrium, oval (<italic><tp:taxon-name>Discocerina</tp:taxon-name></italic>, <italic><tp:taxon-name>Glenanthe</tp:taxon-name></italic>, <italic><tp:taxon-name>Lipochaeta</tp:taxon-name></italic>, <italic><tp:taxon-name>Hecamede</tp:taxon-name></italic>, <italic><tp:taxon-name>Diphuia</tp:taxon-name></italic>, <italic><tp:taxon-name>Allotrichoma (Pseudohecamede) abdominale</tp:taxon-name></italic>, <italic><tp:taxon-name>Allotrichoma (Pseudohecamede) salubre</tp:taxon-name></italic>, <italic><tp:taxon-name>Eremotrichoma</tp:taxon-name></italic>, <italic><tp:taxon-name>Neotrichoma</tp:taxon-name></italic>, <italic><tp:taxon-name>Allotrichoma dyna</tp:taxon-name></italic>); (1) length normal, not longer than epandrium, extensively fused laterally and ventrally with epandrium (<italic><tp:taxon-name>Elephantinosoma</tp:taxon-name></italic>, <italic><tp:taxon-name>Allotrichoma alium</tp:taxon-name></italic> group); (2) cerci greatly elongate, curved laterally, thinly developed (an autapomorphy of the <italic><tp:taxon-name>Allotrichoma simplex</tp:taxon-name></italic> group of <italic><tp:taxon-name>Allotrichoma</tp:taxon-name></italic> <italic>sensu stricto</italic>); (3) cerci greatly elongate, robustly developed, especially apically (an autapomorphy of the <italic><tp:taxon-name>Allotrichoma laterale</tp:taxon-name></italic> group of <italic><tp:taxon-name>Allotrichoma</tp:taxon-name></italic> <italic>sensu stricto</italic>).</p><p>8 (44)	Vestiture of cerci (nonadditive): (0) not bearing elongate setae at ventral margin (<italic><tp:taxon-name>Discocerina</tp:taxon-name></italic>, <italic><tp:taxon-name>Glenanthe</tp:taxon-name></italic>, <italic><tp:taxon-name>Lipochaeta</tp:taxon-name></italic>, <italic><tp:taxon-name>Elephantinosoma</tp:taxon-name></italic>, <italic><tp:taxon-name>Hecamede</tp:taxon-name></italic>, <italic><tp:taxon-name>Eremotrichoma</tp:taxon-name></italic>, <italic><tp:taxon-name>Allotrichoma (Pseudohecamede) abdominale</tp:taxon-name></italic>, <italic><tp:taxon-name>Allotrichoma (Pseudohecamede) salubre</tp:taxon-name></italic>, <italic><tp:taxon-name>Neotrichoma</tp:taxon-name></italic>); (1) ventral margin bearing conspicuously longer setae (<italic><tp:taxon-name>Allotrichoma alium</tp:taxon-name></italic> and <italic><tp:taxon-name>Allotrichoma laterale</tp:taxon-name></italic> groups); (2) ventral margin bearing 2 elongate setae (<italic><tp:taxon-name>Diphuia</tp:taxon-name></italic>); (3) 2–4 short setae at ventral apex of cercus (<italic><tp:taxon-name>Allotrichoma simplex</tp:taxon-name></italic> group).</p><p>9 (45)	Condition of surstylus (nonadditive): (0) separate from epandrium (<italic><tp:taxon-name>Discocerina</tp:taxon-name></italic>, <italic><tp:taxon-name>Glenanthe</tp:taxon-name></italic>, <italic><tp:taxon-name>Lipochaeta</tp:taxon-name></italic>, <italic><tp:taxon-name>Diphuia</tp:taxon-name></italic>, <italic><tp:taxon-name>Hecamede</tp:taxon-name></italic>); (1) lost or fused indistinguishably with epandrium (<italic><tp:taxon-name>Elephantinosoma</tp:taxon-name></italic>); (2) secondarily separate from epandrium (<italic><tp:taxon-name>Neotrichoma</tp:taxon-name></italic> sp. n. from Namibia (<italic>incertae sedis</italic>)); (3) fused to ventral margin of epandrium+cercus complex (<italic><tp:taxon-name>Allotrichoma (Pseudohecamede) abdominale</tp:taxon-name></italic>, <italic><tp:taxon-name>Allotrichoma (Pseudohecamede) salubre</tp:taxon-name></italic>); (4) fused to ventral margin of epandrium (<italic><tp:taxon-name>Eremotrichoma</tp:taxon-name></italic>, <italic><tp:taxon-name>Allotrichoma (laterale</tp:taxon-name></italic> and <italic>simplex</italic> groups); (5) secondarily fused indistinguishably with epandrium (<italic><tp:taxon-name>Allotrichoma alium</tp:taxon-name></italic> group).</p><p><!--PageBreak-->10 (46)	Size of surstylus (nonadditive): (0) large, distinct (<italic><tp:taxon-name>Glenanthe</tp:taxon-name></italic>, <italic><tp:taxon-name>Lipochaeta</tp:taxon-name></italic>, <italic><tp:taxon-name>Hecamede</tp:taxon-name></italic>, <italic><tp:taxon-name>Diphuia</tp:taxon-name></italic>, <italic><tp:taxon-name>Eremotrichoma</tp:taxon-name></italic>); (1) greatly reduced, rodlike (<italic><tp:taxon-name>Neotrichoma</tp:taxon-name></italic> sp. n. from Nimibia (<italic>incertae sedis</italic>)); (2) greatly reduced, lobelike (<italic><tp:taxon-name>Allotrichoma (Pseudohecamede) abdominale </tp:taxon-name></italic>, <italic><tp:taxon-name>Allotrichoma (Pseudohecamede) salubre</tp:taxon-name></italic>); (3) moderately reduced, usually narrow (<italic><tp:taxon-name>Allotrichoma</tp:taxon-name></italic> <italic>sensu stricto</italic>); (4) size not evident (<italic><tp:taxon-name>Discocerina</tp:taxon-name></italic>, <italic><tp:taxon-name>Elephantinosoma</tp:taxon-name></italic>).</p><p>11 (47)	Shape of Phallapodeme (nonadditive): (0) typical, roughly quadrate to broadly triangular (<italic><tp:taxon-name>Discocerina</tp:taxon-name></italic>, <italic><tp:taxon-name>Glenanthe</tp:taxon-name></italic>, <italic><tp:taxon-name>Lipochaeta</tp:taxon-name></italic>, <italic><tp:taxon-name>Hecamede</tp:taxon-name></italic>, <italic><tp:taxon-name>Allotrichoma (Pseudohecamede) abdominale</tp:taxon-name></italic>, <italic><tp:taxon-name>Allotrichoma (Pseudohecamede) salubre</tp:taxon-name></italic>, <italic><tp:taxon-name>Diphuia</tp:taxon-name></italic>); (1) narrowly triangular (<italic><tp:taxon-name>Elephantinosoma</tp:taxon-name></italic>); (2) triangular with concave sides, producing narrow, digitiform-like extensions (<italic><tp:taxon-name>Allotrichoma</tp:taxon-name></italic> <italic>sensu lato</italic> without <italic><tp:taxon-name>Pseudohecamede</tp:taxon-name></italic>).</p><p>12 (48)	Relationship of phallapodeme to base of aedeagus: (0) separate but approximate (<italic><tp:taxon-name>Glenanthe</tp:taxon-name></italic>, <italic><tp:taxon-name>Lipochaeta</tp:taxon-name></italic>, <italic><tp:taxon-name>Elephantinosoma</tp:taxon-name></italic>, <italic><tp:taxon-name>Hecamede</tp:taxon-name></italic>, <italic><tp:taxon-name>Diphuia</tp:taxon-name></italic>, <italic><tp:taxon-name>Allotrichoma</tp:taxon-name></italic> <italic>sensu lato</italic> without <italic><tp:taxon-name>Neotrichoma</tp:taxon-name></italic>); (1) phallapodeme fused to base of aedeagus (<italic><tp:taxon-name>Discocerina</tp:taxon-name></italic>, <italic><tp:taxon-name>Neotrichoma</tp:taxon-name></italic>).</p><p>13 (49)	Shape of gonite (nonadditive): (0) broadly to moderately triangular (<italic><tp:taxon-name>Discocerina</tp:taxon-name></italic>, <italic><tp:taxon-name>Elephantinosoma</tp:taxon-name></italic>, <italic><tp:taxon-name>Hecamede</tp:taxon-name></italic>, <italic><tp:taxon-name>Diphuia</tp:taxon-name></italic>, <italic><tp:taxon-name>Eremotrichoma</tp:taxon-name></italic>, <italic><tp:taxon-name>Allotrichoma (Pseudohecamede) abdominale</tp:taxon-name></italic>, <italic><tp:taxon-name>Allotrichoma (Pseudohecamede) salubre</tp:taxon-name></italic>); (1) with an anterobasal process (<italic><tp:taxon-name>Neotrichoma</tp:taxon-name></italic>); (2) narrowly rectangular to almost tubular (<italic><tp:taxon-name>Allotrichoma</tp:taxon-name></italic> <italic>sensu stricto</italic>); (3) lacking a gonite (<italic><tp:taxon-name>Glenanthe</tp:taxon-name></italic>, <italic><tp:taxon-name>Lipochaeta</tp:taxon-name></italic>).</p><p>14 (50)	Apical gonal setulae (nonadditive): (0) several setulae, especially along dorsal margin (<italic><tp:taxon-name>Hecamede</tp:taxon-name></italic>, <italic><tp:taxon-name>Diphuia</tp:taxon-name></italic>); (1) 2 setulae, usually 1 apical, the other apicoventral (<italic><tp:taxon-name>Allotrichoma</tp:taxon-name></italic> <italic>sensu stricto</italic>); (2) 1 subapical setulae (<italic><tp:taxon-name>Elephantinosoma</tp:taxon-name></italic>); (3) 3 setulae, 2 dorsal and 1 subapical (<italic><tp:taxon-name>Eremotrichoma</tp:taxon-name></italic>, <italic><tp:taxon-name>Allotrichoma (Pseudohecamede) abdominale</tp:taxon-name></italic>, <italic><tp:taxon-name>Allotrichoma (Pseudohecamede) salubre</tp:taxon-name></italic>); (4) 3 setulae (2 apicodorsally, 1 subapical) or 2 setulae (both apical) (<italic><tp:taxon-name>Neotrichoma</tp:taxon-name></italic>); (5) gonite and setulae lacking (<italic><tp:taxon-name>Glenanthe</tp:taxon-name></italic>, <italic><tp:taxon-name>Lipochaeta</tp:taxon-name></italic>); (6) 1 apical setula (<italic><tp:taxon-name>Discocerina</tp:taxon-name></italic>).</p><p>15 (51)	Shape of aedeagus (nonadditive): (0) tubular (<italic><tp:taxon-name>Glenanthe</tp:taxon-name></italic>, <italic><tp:taxon-name>Lipochaeta</tp:taxon-name></italic>, <italic><tp:taxon-name>Hecamede</tp:taxon-name></italic>, <italic><tp:taxon-name>Diphuia</tp:taxon-name></italic>, <italic><tp:taxon-name>Eremotrichoma</tp:taxon-name></italic>, <italic><tp:taxon-name>Allotrichoma</tp:taxon-name></italic> <italic>sensu stricto</italic>, <italic><tp:taxon-name>Allotrichoma (Pseudohecamede) abdominale</tp:taxon-name></italic>, <italic><tp:taxon-name>Allotrichoma (Pseudohecamede) salubre</tp:taxon-name></italic>); (1) narrowly elongate (<italic><tp:taxon-name>Elephantinosoma</tp:taxon-name></italic>); (2) conspicuously arched (<italic><tp:taxon-name>Neotrichoma</tp:taxon-name></italic>).</p><p>16 (52)	Apical aedeagal flap: (0) lacking, simple (<tp:taxon-name>Hecamedini</tp:taxon-name>); (1) present (<tp:taxon-name>Lipochaetini</tp:taxon-name>).</p><p>17 (53)	Ejaculatory apodeme: (0) lacking (<tp:taxon-name>Hecamedini</tp:taxon-name>); (1) present (<tp:taxon-name>Lipochaetini</tp:taxon-name>).</p></tp:treatment-sec><tp:treatment-sec sec-type="Analysis and results"><title>Analysis and results.</title><p>Using the implicit enumeration (ie*) option of Hennig86 and TNT, which is an exhaustive search, 29 most parsimonious trees were generated from the analysis of the 53 characters. The cladograms have a length of 135 steps and consistency and retention indices of 0.64 and 0.65 respectively. The matrix was then subjected iteratively to successive weighting (xs w, ie*, cc) to determine a character’s contribution or weight (<xref ref-type="bibr" rid="B12">Carpenter 1988</xref>, <xref ref-type="bibr" rid="B22">Dietrich and McKamey 1995</xref>). We also used the implicit weighting option in TNT. The successive weighing stabilized at 559 steps, and with stabilization, the consistency and retention indices increased to 0.89 and 0.90, respectively. Both successive and implicit weighting schemes resulted in the same<!--PageBreak--> two cladograms. One of these cladograms is identical to one of the 29 original trees and is our cladogram of choice (<xref ref-type="fig" rid="F2">Fig. 2</xref>), being one of the most parsimonious cladograms. The two cladograms only differ in the terminal relationships of the <italic>simplex</italic> species group, i.e., whether it forms a tritomy or whether the <italic>simplex</italic> group is the sister group to the other species groups in the subgenus <italic><tp:taxon-name>Allotrichoma</tp:taxon-name></italic>. The analysis of characters for this cladogram is given in <xref ref-type="table" rid="T2">Table 2</xref> and the weights of the various characters are given in <xref ref-type="table" rid="T3">Table 3</xref>.</p><p>In summary and as indicated on the cladogram (<xref ref-type="fig" rid="F2">Fig. 2</xref>), the tribe <tp:taxon-name>Hecamedini</tp:taxon-name> is a monophyletic lineage (unambiguous synapomorphies 10 and 37) that is closely related to <tp:taxon-name>Lipochaetini</tp:taxon-name> (the outgroup), and these two tribes together (<tp:taxon-name>Hecamedini</tp:taxon-name> and <tp:taxon-name>Lipochaetini</tp:taxon-name>) are particularly well supported (synapomorphies 7, 18, 21, 24, 29, 34, and 39). The typology of the genera within <tp:taxon-name>Hecamedini</tp:taxon-name>, including subgenera within <italic><tp:taxon-name>Allotrichoma</tp:taxon-name></italic>, forms a stepwise hierarchy, beginning with <italic><tp:taxon-name>Diphuia</tp:taxon-name></italic> as the sister group <!--PageBreak-->to all other genera (see <xref ref-type="bibr" rid="B41">Mathis and Marinoni 2010</xref>, for a review and further discussion of <italic><tp:taxon-name>Diphuia</tp:taxon-name></italic>), followed by the subgenera within the genus <italic><tp:taxon-name>Hecamede</tp:taxon-name></italic> (see <xref ref-type="bibr" rid="B39">Mathis 1993</xref> for a revision and further discussion of <italic><tp:taxon-name>Hecamede</tp:taxon-name></italic>). The next lineage in the hierarchy is <italic><tp:taxon-name>Elephantinosoma</tp:taxon-name></italic>, an Old World genus (see <xref ref-type="bibr" rid="B40">Mathis and Deeming 1987</xref>, for a revision and further discussion of <italic><tp:taxon-name>Elephantinosoma</tp:taxon-name></italic>.), followed by <italic><tp:taxon-name>Eremotrichoma</tp:taxon-name></italic>, which is likewise an Old World genus. <italic><tp:taxon-name>Eremotrichoma</tp:taxon-name></italic>, which we continue to accord generic status following recent precedent, now includes six species (<xref ref-type="bibr" rid="B35">Mathis 1986a</xref>, <xref ref-type="bibr" rid="B11">Canzoneri and Vienna 1989</xref>, <xref ref-type="bibr" rid="B31">Krivosheina 1992</xref>).</p><p>All further lineages (from <italic><tp:taxon-name>Neotrichoma</tp:taxon-name></italic> to the end), which are the more derived lineages, are interpreted to be the genus <italic><tp:taxon-name>Allotrichoma</tp:taxon-name></italic> with the names of taxa denoting subgenera and species groups. This follows the precedent of <xref ref-type="bibr" rid="B38">Mathis (1991)</xref> and <xref ref-type="bibr" rid="B45">Mathis and Zatwarnicki (1995)</xref>. <italic><tp:taxon-name>Neotrichoma</tp:taxon-name></italic>, which is a new subgenus being proposed herein, is the first lineage within <italic><tp:taxon-name>Allotrichoma</tp:taxon-name></italic> and is the sister-group to the remaining subgenera and species groups. The monophyly of this <italic><tp:taxon-name>Neotrichoma</tp:taxon-name></italic> is well established, as is its immediate sister-group, the node giving rise to the subgenera <italic><tp:taxon-name>Pseudohecamede</tp:taxon-name></italic> (see <xref ref-type="bibr" rid="B38">Mathis 1991</xref>, for a revision and further discussion of <italic><tp:taxon-name>Pseudohecamede</tp:taxon-name></italic>) and <italic><tp:taxon-name>Allotrichoma</tp:taxon-name></italic>. Likewise, note that <italic><tp:taxon-name>Pseudohecamede</tp:taxon-name></italic> and <italic><tp:taxon-name>Allotrichoma</tp:taxon-name></italic> are well established and well documented subgenera.</p><p>In parenthetic notation, the relationships on the cladogram are as follows: (<italic><tp:taxon-name>Discocerina</tp:taxon-name></italic>, ((<italic><tp:taxon-name>Lipochaeta</tp:taxon-name></italic>, <italic><tp:taxon-name>Glenanthe</tp:taxon-name></italic>), (<italic><tp:taxon-name>Diphuia</tp:taxon-name></italic>, ((<italic><tp:taxon-name>Hecamede albicans</tp:taxon-name></italic>, <italic><tp:taxon-name>Hecamede nuda</tp:taxon-name></italic>), (<italic><tp:taxon-name>Elephantinosoma chnumi</tp:taxon-name></italic>, (<italic><tp:taxon-name>Eremotichoma perspiciendum</tp:taxon-name></italic>, (<italic>Neotrichoma atrilabre</italic>, ((<italic>Pseudohecamede abdominale</italic>, <italic>Pseudohecamede salubre</italic>), (<italic>Allotrichoma simplex</italic> group, (<italic>Allotrichoma laterale</italic> group, (<italic>Allotrichoma dyna</italic> group, <italic>Allotrichoma alium</italic> group))))))))))).</p><table-wrap position="float" orientation="portrait" id="T2"><label>Table 2.</label><caption><p>Analysis of characters based on the cladogram (<xref ref-type="fig" rid="F2">Figure 2</xref>).</p></caption><table><tbody><tr><th rowspan="1" colspan="1">Characters</th><th rowspan="1" colspan="1">1</th><th rowspan="1" colspan="1">2</th><th rowspan="1" colspan="1">3</th><th rowspan="1" colspan="1">4</th><th rowspan="1" colspan="1">5</th><th rowspan="1" colspan="1">6</th><th rowspan="1" colspan="1">7</th><th rowspan="1" colspan="1">8</th><th rowspan="1" colspan="1">9</th><th rowspan="1" colspan="1">10</th><th rowspan="1" colspan="1">11</th><th rowspan="1" colspan="1">12</th><th rowspan="1" colspan="1">13</th><th rowspan="1" colspan="1"/></tr><tr><td rowspan="1" colspan="1">Steps</td><td rowspan="1" colspan="1">2</td><td rowspan="1" colspan="1">2</td><td rowspan="1" colspan="1">7</td><td rowspan="1" colspan="1">1</td><td rowspan="1" colspan="1">0</td><td rowspan="1" colspan="1">4</td><td rowspan="1" colspan="1">3</td><td rowspan="1" colspan="1">1</td><td rowspan="1" colspan="1">1</td><td rowspan="1" colspan="1">1</td><td rowspan="1" colspan="1">6</td><td rowspan="1" colspan="1">3</td><td rowspan="1" colspan="1">1</td><td rowspan="1" colspan="1"/></tr><tr><td rowspan="1" colspan="1">Consistency index</td><td rowspan="1" colspan="1">100</td><td rowspan="1" colspan="1">100</td><td rowspan="1" colspan="1">28</td><td rowspan="1" colspan="1">100</td><td rowspan="1" colspan="1">100</td><td rowspan="1" colspan="1">50</td><td rowspan="1" colspan="1">33</td><td rowspan="1" colspan="1">100</td><td rowspan="1" colspan="1">100</td><td rowspan="1" colspan="1">100</td><td rowspan="1" colspan="1">66</td><td rowspan="1" colspan="1">100</td><td rowspan="1" colspan="1">100</td><td rowspan="1" colspan="1"/></tr><tr><td rowspan="1" colspan="1">Retention index</td><td rowspan="1" colspan="1">100</td><td rowspan="1" colspan="1">100</td><td rowspan="1" colspan="1">16</td><td rowspan="1" colspan="1">100</td><td rowspan="1" colspan="1">100</td><td rowspan="1" colspan="1">0</td><td rowspan="1" colspan="1">33</td><td rowspan="1" colspan="1">100</td><td rowspan="1" colspan="1">100</td><td rowspan="1" colspan="1">100</td><td rowspan="1" colspan="1">71</td><td rowspan="1" colspan="1">100</td><td rowspan="1" colspan="1">100</td><td rowspan="1" colspan="1"/></tr><tr><td rowspan="1" colspan="1">Characters</td><td rowspan="1" colspan="1">14</td><td rowspan="1" colspan="1">15</td><td rowspan="1" colspan="1">16</td><td rowspan="1" colspan="1">17</td><td rowspan="1" colspan="1">18</td><td rowspan="1" colspan="1">19</td><td rowspan="1" colspan="1">20</td><td rowspan="1" colspan="1">21</td><td rowspan="1" colspan="1">22</td><td rowspan="1" colspan="1">23</td><td rowspan="1" colspan="1">24</td><td rowspan="1" colspan="1">25</td><td rowspan="1" colspan="1">26</td><td rowspan="1" colspan="1"/></tr><tr><td rowspan="1" colspan="1">Steps</td><td rowspan="1" colspan="1">1</td><td rowspan="1" colspan="1">3</td><td rowspan="1" colspan="1">3</td><td rowspan="1" colspan="1">4</td><td rowspan="1" colspan="1">5</td><td rowspan="1" colspan="1">4</td><td rowspan="1" colspan="1">1</td><td rowspan="1" colspan="1">4</td><td rowspan="1" colspan="1">1</td><td rowspan="1" colspan="1">3</td><td rowspan="1" colspan="1">4</td><td rowspan="1" colspan="1">2</td><td rowspan="1" colspan="1">2</td><td rowspan="1" colspan="1"/></tr><tr><td rowspan="1" colspan="1">Consistency index</td><td rowspan="1" colspan="1">100</td><td rowspan="1" colspan="1">66</td><td rowspan="1" colspan="1">33</td><td rowspan="1" colspan="1">50</td><td rowspan="1" colspan="1">60</td><td rowspan="1" colspan="1">25</td><td rowspan="1" colspan="1">100</td><td rowspan="1" colspan="1">25</td><td rowspan="1" colspan="1">100</td><td rowspan="1" colspan="1">33</td><td rowspan="1" colspan="1">50</td><td rowspan="1" colspan="1">100</td><td rowspan="1" colspan="1">50</td><td rowspan="1" colspan="1"/></tr><tr><td rowspan="1" colspan="1">Retention index</td><td rowspan="1" colspan="1">100</td><td rowspan="1" colspan="1">0</td><td rowspan="1" colspan="1">33</td><td rowspan="1" colspan="1">0</td><td rowspan="1" colspan="1">0</td><td rowspan="1" colspan="1">25</td><td rowspan="1" colspan="1">100</td><td rowspan="1" colspan="1">40</td><td rowspan="1" colspan="1">100</td><td rowspan="1" colspan="1">33</td><td rowspan="1" colspan="1">60</td><td rowspan="1" colspan="1">100</td><td rowspan="1" colspan="1">50</td><td rowspan="1" colspan="1"/></tr><tr><td rowspan="1" colspan="1">Characters</td><td rowspan="1" colspan="1">27</td><td rowspan="1" colspan="1">28</td><td rowspan="1" colspan="1">29</td><td rowspan="1" colspan="1">30</td><td rowspan="1" colspan="1">31</td><td rowspan="1" colspan="1">32</td><td rowspan="1" colspan="1">33</td><td rowspan="1" colspan="1">34</td><td rowspan="1" colspan="1">35</td><td rowspan="1" colspan="1">36</td><td rowspan="1" colspan="1">37</td><td rowspan="1" colspan="1">38</td><td rowspan="1" colspan="1">39</td><td rowspan="1" colspan="1"/></tr><tr><td rowspan="1" colspan="1">Steps</td><td rowspan="1" colspan="1">1</td><td rowspan="1" colspan="1">0</td><td rowspan="1" colspan="1">1</td><td rowspan="1" colspan="1">2</td><td rowspan="1" colspan="1">2</td><td rowspan="1" colspan="1">3</td><td rowspan="1" colspan="1">2</td><td rowspan="1" colspan="1">2</td><td rowspan="1" colspan="1">0</td><td rowspan="1" colspan="1">2</td><td rowspan="1" colspan="1">2</td><td rowspan="1" colspan="1">5</td><td rowspan="1" colspan="1">6</td><td rowspan="1" colspan="1"/></tr><tr><td rowspan="1" colspan="1">Consistency index</td><td rowspan="1" colspan="1">100</td><td rowspan="1" colspan="1">100</td><td rowspan="1" colspan="1">100</td><td rowspan="1" colspan="1">50</td><td rowspan="1" colspan="1">50</td><td rowspan="1" colspan="1">33</td><td rowspan="1" colspan="1">50</td><td rowspan="1" colspan="1">50</td><td rowspan="1" colspan="1">100</td><td rowspan="1" colspan="1">50</td><td rowspan="1" colspan="1">50</td><td rowspan="1" colspan="1">40</td><td rowspan="1" colspan="1">50</td><td rowspan="1" colspan="1"/></tr><tr><td rowspan="1" colspan="1">Retention index</td><td rowspan="1" colspan="1">100</td><td rowspan="1" colspan="1">100</td><td rowspan="1" colspan="1">100</td><td rowspan="1" colspan="1">0</td><td rowspan="1" colspan="1">0</td><td rowspan="1" colspan="1">50</td><td rowspan="1" colspan="1">66</td><td rowspan="1" colspan="1">50</td><td rowspan="1" colspan="1">100</td><td rowspan="1" colspan="1">0</td><td rowspan="1" colspan="1">66</td><td rowspan="1" colspan="1">66</td><td rowspan="1" colspan="1">72</td><td rowspan="1" colspan="1"/></tr><tr><td rowspan="1" colspan="1">Characters</td><td rowspan="1" colspan="1">40</td><td rowspan="1" colspan="1">41</td><td rowspan="1" colspan="1">42</td><td rowspan="1" colspan="1">43</td><td rowspan="1" colspan="1">44</td><td rowspan="1" colspan="1">45</td><td rowspan="1" colspan="1">46</td><td rowspan="1" colspan="1">47</td><td rowspan="1" colspan="1">48</td><td rowspan="1" colspan="1">49</td><td rowspan="1" colspan="1">50</td><td rowspan="1" colspan="1">51</td><td rowspan="1" colspan="1">52</td><td rowspan="1" colspan="1">53</td></tr><tr><td rowspan="1" colspan="1">Steps</td><td rowspan="1" colspan="1">2</td><td rowspan="1" colspan="1">1</td><td rowspan="1" colspan="1">1</td><td rowspan="1" colspan="1">4</td><td rowspan="1" colspan="1">3</td><td rowspan="1" colspan="1">5</td><td rowspan="1" colspan="1">4</td><td rowspan="1" colspan="1">3</td><td rowspan="1" colspan="1">2</td><td rowspan="1" colspan="1">3</td><td rowspan="1" colspan="1">6</td><td rowspan="1" colspan="1">2</td><td rowspan="1" colspan="1">1</td><td rowspan="1" colspan="1">1</td></tr><tr><td rowspan="1" colspan="1">Consistency index</td><td rowspan="1" colspan="1">50</td><td rowspan="1" colspan="1">100</td><td rowspan="1" colspan="1">100</td><td rowspan="1" colspan="1">75</td><td rowspan="1" colspan="1">100</td><td rowspan="1" colspan="1">100</td><td rowspan="1" colspan="1">75</td><td rowspan="1" colspan="1">66</td><td rowspan="1" colspan="1">50</td><td rowspan="1" colspan="1">100</td><td rowspan="1" colspan="1">100</td><td rowspan="1" colspan="1">100</td><td rowspan="1" colspan="1">100</td><td rowspan="1" colspan="1">100</td></tr><tr><td rowspan="1" colspan="1">Retention index</td><td rowspan="1" colspan="1">0</td><td rowspan="1" colspan="1">100</td><td rowspan="1" colspan="1">100</td><td rowspan="1" colspan="1">0</td><td rowspan="1" colspan="1">100</td><td rowspan="1" colspan="1">100</td><td rowspan="1" colspan="1">83</td><td rowspan="1" colspan="1">75</td><td rowspan="1" colspan="1">0</td><td rowspan="1" colspan="1">100</td><td rowspan="1" colspan="1">100</td><td rowspan="1" colspan="1">100</td><td rowspan="1" colspan="1">100</td><td rowspan="1" colspan="1">100</td></tr></tbody></table></table-wrap><table-wrap position="float" orientation="portrait" id="T3"><label>Table 3.</label><caption><p>Weights (1–10) and status (i.e., nonadditive -; inactive ]) of characters after successive weighing.</p></caption><table><tbody><tr><th rowspan="1" colspan="1">Character No.</th><th rowspan="1" colspan="1">1</th><th rowspan="1" colspan="1">2</th><th rowspan="1" colspan="1">3</th><th rowspan="1" colspan="1">4</th><th rowspan="1" colspan="1">5</th><th rowspan="1" colspan="1">6</th><th rowspan="1" colspan="1">7</th><th rowspan="1" colspan="1">8</th><th rowspan="1" colspan="1">9</th><th rowspan="1" colspan="1">10</th><th rowspan="1" colspan="1">11</th></tr><tr><td rowspan="1" colspan="1">Weight, status</td><td rowspan="1" colspan="1">10-[</td><td rowspan="1" colspan="1">10-[</td><td rowspan="1" colspan="1">0-[</td><td rowspan="1" colspan="1">10-[</td><td rowspan="1" colspan="1">10+[</td><td rowspan="1" colspan="1">0-[</td><td rowspan="1" colspan="1">1+[</td><td rowspan="1" colspan="1">10+[</td><td rowspan="1" colspan="1">10-[</td><td rowspan="1" colspan="1">10+[</td><td rowspan="1" colspan="1">4-[</td></tr><tr><td rowspan="1" colspan="1">Character No.</td><td rowspan="1" colspan="1">12</td><td rowspan="1" colspan="1">13</td><td rowspan="1" colspan="1">14</td><td rowspan="1" colspan="1">15</td><td rowspan="1" colspan="1">16</td><td rowspan="1" colspan="1">17</td><td rowspan="1" colspan="1">18</td><td rowspan="1" colspan="1">19</td><td rowspan="1" colspan="1">20</td><td rowspan="1" colspan="1">21</td><td rowspan="1" colspan="1">22</td></tr><tr><td rowspan="1" colspan="1">Weight, status</td><td rowspan="1" colspan="1">10-[</td><td rowspan="1" colspan="1">10+[</td><td rowspan="1" colspan="1">10+[</td><td rowspan="1" colspan="1">0-[</td><td rowspan="1" colspan="1">1+[</td><td rowspan="1" colspan="1">0-[</td><td rowspan="1" colspan="1">0-[</td><td rowspan="1" colspan="1">0+[</td><td rowspan="1" colspan="1">10+[</td><td rowspan="1" colspan="1">1+[</td><td rowspan="1" colspan="1">10+[</td></tr><tr><td rowspan="1" colspan="1">Character No.</td><td rowspan="1" colspan="1">23</td><td rowspan="1" colspan="1">24</td><td rowspan="1" colspan="1">25</td><td rowspan="1" colspan="1">26</td><td rowspan="1" colspan="1">27</td><td rowspan="1" colspan="1">28</td><td rowspan="1" colspan="1">29</td><td rowspan="1" colspan="1">30</td><td rowspan="1" colspan="1">31</td><td rowspan="1" colspan="1">32</td><td rowspan="1" colspan="1">33</td></tr><tr><td rowspan="1" colspan="1">Weight, status</td><td rowspan="1" colspan="1">1+[</td><td rowspan="1" colspan="1">3+[</td><td rowspan="1" colspan="1">10-[</td><td rowspan="1" colspan="1">2+[</td><td rowspan="1" colspan="1">10+[</td><td rowspan="1" colspan="1">10+[</td><td rowspan="1" colspan="1">10+[</td><td rowspan="1" colspan="1">0+[</td><td rowspan="1" colspan="1">0-[</td><td rowspan="1" colspan="1">1+[</td><td rowspan="1" colspan="1">3-[</td></tr><tr><td rowspan="1" colspan="1">Character No.</td><td rowspan="1" colspan="1">34</td><td rowspan="1" colspan="1">35</td><td rowspan="1" colspan="1">36</td><td rowspan="1" colspan="1">37</td><td rowspan="1" colspan="1">38</td><td rowspan="1" colspan="1">39</td><td rowspan="1" colspan="1">40</td><td rowspan="1" colspan="1">41</td><td rowspan="1" colspan="1">42</td><td rowspan="1" colspan="1">43</td><td rowspan="1" colspan="1">44</td></tr><tr><td rowspan="1" colspan="1">Weight, status</td><td rowspan="1" colspan="1">2-[</td><td rowspan="1" colspan="1">10+[</td><td rowspan="1" colspan="1">0+[</td><td rowspan="1" colspan="1">3+[</td><td rowspan="1" colspan="1">2+[</td><td rowspan="1" colspan="1">3+[</td><td rowspan="1" colspan="1">0-[</td><td rowspan="1" colspan="1">10+[</td><td rowspan="1" colspan="1">10+[</td><td rowspan="1" colspan="1">0-[</td><td rowspan="1" colspan="1">10-[</td></tr><tr><td rowspan="1" colspan="1">Character No.</td><td rowspan="1" colspan="1">45</td><td rowspan="1" colspan="1">46</td><td rowspan="1" colspan="1">47</td><td rowspan="1" colspan="1">48</td><td rowspan="1" colspan="1">49</td><td rowspan="1" colspan="1">50</td><td rowspan="1" colspan="1">51</td><td rowspan="1" colspan="1">52</td><td rowspan="1" colspan="1">53</td><td rowspan="1" colspan="1"/><td rowspan="1" colspan="1"/></tr><tr><td rowspan="1" colspan="1">Weight, status</td><td rowspan="1" colspan="1">10-[</td><td rowspan="1" colspan="1">6-[</td><td rowspan="1" colspan="1">5-[</td><td rowspan="1" colspan="1">0+[</td><td rowspan="1" colspan="1">10-[</td><td rowspan="1" colspan="1">10-[</td><td rowspan="1" colspan="1">10-[</td><td rowspan="1" colspan="1">10+[</td><td rowspan="1" colspan="1">10+[</td><td rowspan="1" colspan="1"/><td rowspan="1" colspan="1"/></tr></tbody></table></table-wrap></tp:treatment-sec><tp:treatment-sec sec-type="Key to Genera of Hecamedini Mathis"><title>Key to Genera of <tp:taxon-name>Hecamedini</tp:taxon-name> Mathis</title><table-wrap content-type="key" position="anchor" orientation="portrait"><table><tbody><tr><td rowspan="1" colspan="1">1</td><td rowspan="1" colspan="1">Oral opening large, gaping; only reclinate fronto-orbital seta present; anteroventral margin of face essentially flat, at same level with rest of oral margin; clypeus broad; katepisternal seta lacking</td><td rowspan="1" colspan="1"><italic><tp:taxon-name>Elephantinosoma</tp:taxon-name></italic> Becker</td></tr><tr><td rowspan="1" colspan="1">–</td><td rowspan="1" colspan="1">Oral opening narrow; usually both a reclinate and proclinate fronto-orbital seta present; anteroventral margin of face emarginate with narrow clypeus exposed within facial emargination; katepisternal seta usually present</td><td rowspan="1" colspan="1">2</td></tr><tr><td rowspan="1" colspan="1">2</td><td rowspan="1" colspan="1">Scutellum bearing 3 marginal setae; postgenal margin sharp; gena high, over 1/2 eye height</td><td rowspan="1" colspan="1"><italic><tp:taxon-name>Hecamede</tp:taxon-name></italic> Haliday</td></tr><tr><td rowspan="1" colspan="1">-</td><td rowspan="1" colspan="1">Scutellum bearing 2 marginal setae; postgenal margin rounded; gena short, less than 1/2 eye height</td><td rowspan="1" colspan="1">3</td></tr><tr><td rowspan="1" colspan="1">3</td><td rowspan="1" colspan="1">Palpus mostly yellow; prescutellar acrostichal setae greatly reduced or absent; 1 katepisternal seta; face with 1 large lateral seta</td><td rowspan="1" colspan="1"><italic><tp:taxon-name>Eremotrichoma</tp:taxon-name></italic> Giordani Soika</td></tr><tr><td rowspan="1" colspan="1">–</td><td rowspan="1" colspan="1">Palpus blackish; 1 pair of prescutellar acrostichal setae, well developed; 2 katepisternal setae, the 2nd seta smaller and inserted below larger seta; face with 2 or more large lateral setae</td><td rowspan="1" colspan="1">4</td></tr><!--PageBreak--><tr><td rowspan="1" colspan="1">4</td><td rowspan="1" colspan="1">Body color generally black; microtomentum sparse, subshiny to shiny</td><td rowspan="1" colspan="1"><italic><tp:taxon-name>Diphuia</tp:taxon-name></italic> Cresson</td></tr><tr><td rowspan="1" colspan="1">–</td><td rowspan="1" colspan="1">Body color generally gray to brown; microtomentum dense, generally appearing dull</td><td rowspan="1" colspan="1"><italic><tp:taxon-name>Allotrichoma</tp:taxon-name></italic> Becker</td></tr></tbody></table></table-wrap></tp:treatment-sec><ref-list><ref id="B38"><mixed-citation xmlns:xlink="http://www.w3.org/1999/xlink" xlink:type="simple"><person-group><name name-style="western"><surname>Mathis</surname><given-names>WN</given-names></name></person-group> (<year>1991</year>)<source> Studies of Gymnomyzinae (Diptera: Ephydridae), II: A revision of the shore-fly subgenus <italic>Pseudohecamede</italic> Hendel of the genus <italic>Allotrichoma</italic> Becker. Smithsonian Contributions to Zoology 522: 28+iii pp.</source></mixed-citation></ref><ref id="B26"><mixed-citation xmlns:xlink="http://www.w3.org/1999/xlink" xlink:type="simple"><person-group><name name-style="western"><surname>Haliday</surname><given-names>AH</given-names></name></person-group> (<year>1837</year>)<source> In: Curtis J, A guide to an arrangement of British insects; being a catalogue of all the named species hitherto discovered in Great Britain and Ireland. 2nd Edition, 294 pp.+vi. Printed for the author, London.</source></mixed-citation></ref><ref id="B45"><mixed-citation xmlns:xlink="http://www.w3.org/1999/xlink" xlink:type="simple"><person-group><name name-style="western"><surname>Mathis</surname><given-names>WN</given-names></name><name name-style="western"><surname>Zatwarnicki</surname><given-names>T</given-names></name></person-group> (<year>1995</year>)<source>. A world catalog of the shore flies (Diptera: Ephydridae). Memoirs on Entomology, International 4: vi+423 pp.</source></mixed-citation></ref><ref id="B64"><mixed-citation xmlns:xlink="http://www.w3.org/1999/xlink" xlink:type="simple"><person-group><name name-style="western"><surname>Zatwarnicki</surname><given-names>T</given-names></name></person-group> (<year>1992</year>)<article-title> A new classification of Ephydridae based on phylogenetic reconstruction (Diptera: Cyclorrhapha).</article-title><source>Genus </source><volume>3</volume> (<issue>2</issue>): <fpage>65</fpage>-<lpage>119</lpage>.</mixed-citation></ref><ref id="B46"><mixed-citation xmlns:xlink="http://www.w3.org/1999/xlink" xlink:type="simple"><person-group><name name-style="western"><surname>Mathis</surname><given-names>WN</given-names></name><name name-style="western"><surname>Zatwarnicki</surname><given-names>T</given-names></name></person-group> (<year>2004</year>)<article-title> <italic>Tronamyia</italic>, a new genus of shore-flies and a phylogenetic reassessment of the tribe Lipochaetini Becker (Diptera: Ephydridae).</article-title><source>Annals of the Entomological Society of America </source><volume>97</volume> (<issue>2</issue>): <fpage>259</fpage>-<lpage>270</lpage>. <ext-link ext-link-type="uri" xlink:href="http://dx.doi.org/10.1603/0013-8746(2004)097[0259:TANGOS]2.0.CO;2" xlink:type="simple">doi: 10.1603/0013-8746(2004)097[0259:TANGOS]2.0.CO;2</ext-link></mixed-citation></ref><ref id="B53"><mixed-citation xmlns:xlink="http://www.w3.org/1999/xlink" xlink:type="simple"><person-group><name name-style="western"><surname>Runyan</surname><given-names>JT</given-names></name><name name-style="western"><surname>Deonier</surname><given-names>DL</given-names></name></person-group> (<year>1979</year>)<source> A comparative study of <italic>Pseudohecamede</italic> and <italic>Allotrichoma</italic>. Pp. 123–137. In: Deonier DL (Ed) First symposium on the systematics and ecology of Ephydridae (Diptera). 147+iii pp. North American Benthological Society, Oxford, Ohio.</source></mixed-citation></ref><ref id="B12"><mixed-citation xmlns:xlink="http://www.w3.org/1999/xlink" xlink:type="simple"><person-group><name name-style="western"><surname>Carpenter</surname><given-names>JM</given-names></name></person-group> (<year>1988</year>)<article-title> Choosing among multiple equally parsimonious cladograms.</article-title><source>Cladistics </source><volume>4</volume> (<issue>3</issue>): <fpage>291</fpage>-<lpage>296</lpage>. <ext-link ext-link-type="uri" xlink:href="http://dx.doi.org/10.1111/j.1096-0031.1988.tb00476.x" xlink:type="simple">doi: 10.1111/j.1096-0031.1988.tb00476.x</ext-link></mixed-citation></ref><ref id="B22"><mixed-citation xmlns:xlink="http://www.w3.org/1999/xlink" xlink:type="simple"><person-group><name name-style="western"><surname>Dietrich</surname><given-names>CH</given-names></name><name name-style="western"><surname>McKamey</surname><given-names>SH</given-names></name></person-group> (<year>1995</year>)<article-title> Two new neotropical treehopper genera and investigation of the phylogeny of the subfamily Membracinae (Homoptera: Membracidae).</article-title><source>Proceedings of the Entomological Society of Washington </source><volume>97</volume> (<issue>1</issue>): <fpage>1</fpage>-<lpage>16</lpage>.<!--PageBreak--></mixed-citation></ref><ref id="B41"><mixed-citation xmlns:xlink="http://www.w3.org/1999/xlink" xlink:type="simple"><person-group><name name-style="western"><surname>Mathis</surname><given-names>WN</given-names></name><name name-style="western"><surname>Marinoni</surname><given-names>L</given-names></name></person-group> (<year>2010</year>)<article-title> A review of <italic>Diphuia</italic> (Diptera: Ephydridae) with description of two new species from southern Brazil. Zoologia.</article-title><source>An International Journal of Zoology </source><volume>27</volume> (<issue>5</issue>): <fpage>803</fpage>-<lpage>812</lpage>.</mixed-citation></ref><ref id="B39"><mixed-citation xmlns:xlink="http://www.w3.org/1999/xlink" xlink:type="simple"><person-group><name name-style="western"><surname>Mathis</surname><given-names>WN</given-names></name></person-group> (<year>1993</year>)<source> Studies of Gymnomyzinae (Diptera: Ephydridae), IV: A revision of the shore-fly genus <italic>Hecamede</italic> Haliday. Smithsonian Contributions to Zoology 541: 46+iii pp.</source></mixed-citation></ref><ref id="B40"><mixed-citation xmlns:xlink="http://www.w3.org/1999/xlink" xlink:type="simple"><person-group><name name-style="western"><surname>Mathis</surname><given-names>WN</given-names></name><name name-style="western"><surname>Deeming</surname><given-names>JC</given-names></name></person-group> (<year>1987</year>)<article-title> A revision of the shore fly genus <italic>Elephantinosoma</italic> Becker (Diptera: Ephydridae).</article-title><source>Proceedings of the Entomological Society of Washington </source><volume>89</volume> (<issue>3</issue>): <fpage>562</fpage>-<lpage>570</lpage>.</mixed-citation></ref><ref id="B35"><mixed-citation xmlns:xlink="http://www.w3.org/1999/xlink" xlink:type="simple"><person-group><name name-style="western"><surname>Mathis</surname><given-names>WN</given-names></name></person-group> (<year>1986a</year>)<article-title> A revision of the subgenus <italic>Eremotrichoma</italic> Soika of the shore fly genus <italic>Allotrichoma</italic> Becker (Diptera, Ephydridae).</article-title><source>Israel Journal of Entomology </source><volume>19</volume>: <fpage>127</fpage>-<lpage>139</lpage>.</mixed-citation></ref><ref id="B11"><mixed-citation xmlns:xlink="http://www.w3.org/1999/xlink" xlink:type="simple"><person-group><name name-style="western"><surname>Canzoneri</surname><given-names>S</given-names></name><name name-style="western"><surname>Vienna</surname><given-names>P</given-names></name></person-group> (<year>1989</year>)<article-title> <italic>Allotrichoma (Eremotrichoma) meridionale</italic> sp. nov.</article-title><source>Società Veneziana di Scienze Naturali - Lavori </source><volume>14</volume> (<issue>2</issue>): <fpage>65</fpage>-<lpage>67</lpage>.</mixed-citation></ref><ref id="B31"><mixed-citation xmlns:xlink="http://www.w3.org/1999/xlink" xlink:type="simple"><person-group><name name-style="western"><surname>Krivosheina</surname><given-names>MG</given-names></name></person-group> (<year>1992</year>)<article-title> New Data on the shore-flies of the genus <italic>Eremotrichoma</italic> Soika (Diptera Ephydridae).</article-title><source>Russian Entomological Journal </source><volume>1</volume> (<issue>3</issue>): <fpage>87</fpage>-<lpage>88</lpage>.</mixed-citation></ref></ref-list></tp:taxon-treatment>
