# Supplementary material for: Revision of New World Species of the Shore-fly Subgenus Allotrichoma Becker of the Genus Allotrichoma with Description of the Subgenus Neotrichoma (Diptera, Ephydridae, Hecamedini)
Source: Zookeys. 2012 Jan 4;(161):1–101. doi: 10.3897/zookeys.161.2016 (PMC3267475; doi:10.3897/zookeys.161.2016)
Supplement: XML Treatment for Allotrichoma [file zookeys.161.2016-treatment2.xml]

<!DOCTYPE tp:taxon-treatment
  PUBLIC "-//TaxonX//DTD Taxonomic Treatment Publishing DTD v0 20100105//EN" "tax-treatment-NSO.dtd">
<tp:taxon-treatment xmlns:tp="http://www.plazi.org/taxpub"><tp:treatment-meta><mixed-citation publication-type="journal"><person-group><name><surname>Mathis</surname><given-names>Wayne N.</given-names></name><name><surname>Zatwarnicki</surname><given-names>Tadeusz</given-names></name></person-group><article-title>Revision of New World Species of the Shore-fly Subgenus 
                    <italic>Allotrichoma</italic> Becker of the Genus 
                    <italic>Allotrichoma</italic> with Description of the Subgenus 
                    <italic>Neotrichoma</italic> (Diptera, Ephydridae, Hecamedini)</article-title><source>Zookeys</source><day>4</day><month>1</month><year>2012</year><volume>2012</volume><issue>161</issue><fpage>1</fpage><lpage>101</lpage><pub-id pub-id-type="doi">10.3897/zookeys.161.2016</pub-id></mixed-citation></tp:treatment-meta><tp:nomenclature><label>Genus</label><tp:taxon-name>
                        <tp:taxon-name-part taxon-name-part-type="genus">Allotrichoma</tp:taxon-name-part>
                        <object-id xmlns:xlink="http://www.w3.org/1999/xlink" xlink:type="simple">http://species-id.net/wiki/Allotrichoma</object-id>
                    </tp:taxon-name><tp:taxon-authority>Becker</tp:taxon-authority><tp:nomenclature-citation-list><tp:nomenclature-citation><tp:taxon-name>Allotrichoma</tp:taxon-name><comment><xref ref-type="bibr" rid="B2">Becker 1896</xref>: 121 [type species: <italic><tp:taxon-name>Hecamede lateralis</tp:taxon-name></italic> Loew, by original designation]; 1926: 19 [revision, Palearctic species]. <xref ref-type="bibr" rid="B1">Aldrich 1905</xref>: 624 [Nearctic catalog]. <xref ref-type="bibr" rid="B30">Jones 1906</xref>: 181 [catalog]. <xref ref-type="bibr" rid="B57">Williston 1908</xref>: 307 [generic key]. <xref ref-type="bibr" rid="B27">Hendel 1930</xref>: 135–136 [comparison with <italic><tp:taxon-name>Discocerina</tp:taxon-name></italic> and <italic><tp:taxon-name>Hecamede</tp:taxon-name></italic>]; 1936: 102, 104 [comparison with <italic><tp:taxon-name>Discocerina</tp:taxon-name></italic>]. <xref ref-type="bibr" rid="B18">Cresson 1942</xref>: 108–109 [review of Nearctic fauna]. <xref ref-type="bibr" rid="B62">Wirth and Stone 1956</xref>: 467 [species, California]. <xref ref-type="bibr" rid="B58">Wirth 1965</xref>: 736 [Nearctic catalog]; 1968: 5 [Neotropical catalog]. <xref ref-type="bibr" rid="B15">Cole 1969</xref>: 397 [discussion, species of western United States]. <xref ref-type="bibr" rid="B35">Mathis 1986a</xref>: 129–130 [description]; <xref ref-type="bibr" rid="B38">1991</xref>: 6 [description and discussion]. <xref ref-type="bibr" rid="B45">Mathis and Zatwarnicki 1995</xref>: 149–156 [world catalog].</comment></tp:nomenclature-citation></tp:nomenclature-citation-list></tp:nomenclature><tp:treatment-sec sec-type="Diagnosis"><title>Diagnosis.</title><p><italic><tp:taxon-name>Allotrichoma</tp:taxon-name></italic> is distinguished from other genera of the tribe <tp:taxon-name>Hecamedini</tp:taxon-name> by the following combination of characters: small to moderately small shore flies, body length 1.15–2.95 mm.</p><p><italic>Head</italic>: Wider than high in anterior view; frons wider than high, entirely and mostly densely microtomentose, with vestiture of mesofrons undifferentiated except by color; ocellar setae lacking; 1 well-developed pair of intrafrontal setae inserted in front of anterior ocellus; a reclinate fronto-orbital seta and a proclinate fronto-orbital seta present, reclinate seta inserted slightly anteromediad of proclinate seta; pseudopostocellar setae present, usually well developed; both inner and outer vertical setae present; ocelli in isosceles triangle, with distance between posterior pair slightly larger than between anterior ocellus and either posterior ocellus. Antenna exerted; aristal length subequal to antennal length and bearing 4–6 dorsal rays, with basal 3–4 rays longer than apical 1–2, subequal. Eye apparently bare of microsetulae (using stereomicroscope). Face with dorsal ½-3/4 carinate between antennae; ventral margins curved inward laterally making oral margin narrow, width subequal to narrowest distance between eyes, anterior margin shallowly emarginate; bearing 2 facial setae, the dorsal one very slightly larger, both inserted near parafacials; labella broad, fleshy, shorter than mediproboscis.</p><p><italic>Thorax</italic>: Dorsal portion of anepisternum darker colored than medial portion, frequently concolorous with dorsal coloration of scutum, these areas separated by lighter colored band through postpronotal and notopleural areas; chaetotaxy conspicuous, setae dark colored, arranged in well-defined setal tracks as follows: acrostichal setulae in 4 rows, 2 medial rows better developed, 2 lateral rows attenuated anteriorly; dorsocentral track terminated posteriorly with larger seta; intra-alar setulae irregularly seriated; 1 postpronotal seta; 1 postalar seta; 2 scutellar setae and with sparse, scattered <!--PageBreak-->setulae on scutellar disc; 2 notopleural setae, insertion of posterior one elevated dorsally above anterior one; 2 anepisternal setae along posterior margin. Wing with vein R<sub>2+3</sub> extended beyond level of crossvein dm-cu, 2nd costal section at least 1.5X longer than 3rd section.</p><p><italic>Abdomen</italic>: Fifth tergite of male not visible from a dorsal view, telescoped within 4th.</p></tp:treatment-sec><tp:treatment-sec sec-type="Natural History"><title>Natural History.</title><p>Adults generally feed on nectar from different flowering-plant species and oviposit upon various kinds of decomposing organisms and excrement (Deonier, in litt.).</p></tp:treatment-sec><tp:treatment-sec sec-type="Discussion"><title>Discussion. </title><p>The precedent of an enlarged concept of <italic><tp:taxon-name>Allotrichoma</tp:taxon-name></italic>, including <italic><tp:taxon-name>Pseudohecamede</tp:taxon-name></italic> Hendel as a subgenus (<xref ref-type="bibr" rid="B35">Mathis 1986a</xref>, <xref ref-type="bibr" rid="B37">1988</xref>, <xref ref-type="bibr" rid="B38">1991</xref>, <xref ref-type="bibr" rid="B39">1993</xref>), is adhered to here.</p><p>For purposes of agreement between species-group names and genus-group names, the generic name <italic><tp:taxon-name>Allotrichoma</tp:taxon-name></italic> is neuter, not feminine.</p><p>The following is a key to the subgenera presently included in the genus.</p></tp:treatment-sec><tp:treatment-sec sec-type="Key to Subgenera of Allotrichoma"><title>Key to Subgenera of <italic><tp:taxon-name>Allotrichoma</tp:taxon-name></italic></title><table-wrap content-type="key" position="anchor" orientation="portrait"><table><tbody><tr><td rowspan="1" colspan="1">1</td><td rowspan="1" colspan="1">Medial facial carina above facial prominence shallow; presutural supra-alar seta present; labella broad, fleshy, shorter than mediproboscis</td><td rowspan="1" colspan="1">2</td></tr><tr><td rowspan="1" colspan="1">–</td><td rowspan="1" colspan="1">Medial facial carina above facial prominence distinct, high, acute; presutural supra-alar seta lacking (except in <italic><tp:taxon-name>Allotrichoma slossonae</tp:taxon-name></italic>); labella lanceolate, elongate, nearly equal to length of mediproboscis</td><td rowspan="1" colspan="1">Subgenus <italic><tp:taxon-name>Pseudohecamede</tp:taxon-name></italic> Hendel</td></tr><tr><td rowspan="1" colspan="1">2</td><td rowspan="1" colspan="1">Facial microtomentum cinereous; clypeus mostly bare, black, subshiny. Tergite 5 of ♂ short, less than 1/2 length of 4th; sternite 5 unmodified; cerci unmodified</td><td rowspan="1" colspan="1"><italic><tp:taxon-name>Neotrichoma</tp:taxon-name></italic>, subgen. n.</td></tr><tr><td rowspan="1" colspan="1">–</td><td rowspan="1" colspan="1">Facial microtomentum golden brown; clypeus microtomentose, dull. Tergite 5 of ♂ long, subequal in length to 4th; sternite 5 modified bearing a ventral process; cerci modified, usually elongate</td><td rowspan="1" colspan="1">Subgenus <italic><tp:taxon-name>Allotrichoma</tp:taxon-name></italic> Becker</td></tr></tbody></table></table-wrap></tp:treatment-sec><ref-list><ref id="B2"><mixed-citation xmlns:xlink="http://www.w3.org/1999/xlink" xlink:type="simple"><person-group><name name-style="western"><surname>Becker</surname><given-names>Th</given-names></name></person-group> (<year>1896</year>)<article-title> Dipterologische Studien IV. Ephydridae.</article-title><source>Berliner Entomologische Zeitschrift </source><volume>41</volume> (<issue>2</issue>): <fpage>91</fpage>-<lpage>276</lpage>.</mixed-citation></ref><ref id="B1"><mixed-citation xmlns:xlink="http://www.w3.org/1999/xlink" xlink:type="simple"><person-group><name name-style="western"><surname>Aldrich</surname><given-names>JM</given-names></name></person-group> (<year>1905</year>)<article-title> A catalogue of North American Diptera (or two-winged flies).</article-title><source>Smithsonian Institution, Smithsonian Miscellaneous Collections </source><volume>46</volume> (<issue>1444</issue>): <fpage>1</fpage>-<lpage>680</lpage>.</mixed-citation></ref><ref id="B30"><mixed-citation xmlns:xlink="http://www.w3.org/1999/xlink" xlink:type="simple"><person-group><name name-style="western"><surname>Jones</surname><given-names>BJ</given-names></name></person-group> (<year>1906</year>)<article-title> Catalogue of the Ephydridae, with bibliography and description of new species.</article-title><source><italic>University of California Publications in Entomology</italic></source><volume>1</volume> (<issue>2</issue>): <fpage>153</fpage>-<lpage>198</lpage>.</mixed-citation></ref><ref id="B57"><mixed-citation xmlns:xlink="http://www.w3.org/1999/xlink" xlink:type="simple"><person-group><name name-style="western"><surname>Williston</surname><given-names>SW</given-names></name></person-group> (<year>1908</year>)<source> Manual of North American Diptera. 3rd Edition, 405 pp. New Haven, Connecticut.</source><!--PageBreak--></mixed-citation></ref><ref id="B27"><mixed-citation xmlns:xlink="http://www.w3.org/1999/xlink" xlink:type="simple"><person-group><name name-style="western"><surname>Hendel</surname><given-names>F</given-names></name></person-group> (<year>1930</year>)<article-title> Die Ausbeute der deutschen Chaco-Expedition 1925/26. Diptera. XIX. Ephydridae.</article-title><source>Konowia </source><volume>9</volume> (<issue>2</issue>): <fpage>127</fpage>-<lpage>155</lpage>.</mixed-citation></ref><ref id="B18"><mixed-citation xmlns:xlink="http://www.w3.org/1999/xlink" xlink:type="simple"><person-group><name name-style="western"><surname>Cresson</surname><given-names>ET Jr</given-names></name></person-group> (<year>1942</year>)<article-title> Synopses of North American Ephydridae (Diptera) I. The subfamily Psilopinae, with descriptions of new species.</article-title><source>Transactions of the American Entomological Society </source><volume>68</volume>: <fpage>101</fpage>-<lpage>128</lpage>.</mixed-citation></ref><ref id="B62"><mixed-citation xmlns:xlink="http://www.w3.org/1999/xlink" xlink:type="simple"><person-group><name name-style="western"><surname>Wirth</surname><given-names>WW</given-names></name><name name-style="western"><surname>Stone</surname><given-names>A</given-names></name></person-group> (<year>1956</year>)<source> Chapter 14. Aquatic Diptera. Pp. 372–482. In: Usinger RL (Ed) Aquatic insects of California. 508+x pp. University of California Press, Berkeley.</source></mixed-citation></ref><ref id="B58"><mixed-citation xmlns:xlink="http://www.w3.org/1999/xlink" xlink:type="simple"><person-group><name name-style="western"><surname>Wirth</surname><given-names>WW</given-names></name></person-group> (<year>1965</year>)<source> Ephydridae. Pp. 734–759. In: Stone A, <italic>et al</italic>. (Eds) A catalog of the Diptera of America north of Mexico. Handbook, 276: 1696 pp. U.S. Department of Agriculture, Washington, D.C.</source></mixed-citation></ref><ref id="B15"><mixed-citation xmlns:xlink="http://www.w3.org/1999/xlink" xlink:type="simple"><person-group><name name-style="western"><surname>Cole</surname><given-names>FR</given-names></name><name name-style="western"><surname>Schlinger</surname><given-names>ET</given-names></name></person-group> (<year>1969</year>)<source> The flies of western North America. 693+xi pp. University of California Press, Berkeley, Los Angeles, and London.</source></mixed-citation></ref><ref id="B35"><mixed-citation xmlns:xlink="http://www.w3.org/1999/xlink" xlink:type="simple"><person-group><name name-style="western"><surname>Mathis</surname><given-names>WN</given-names></name></person-group> (<year>1986a</year>)<article-title> A revision of the subgenus <italic>Eremotrichoma</italic> Soika of the shore fly genus <italic>Allotrichoma</italic> Becker (Diptera, Ephydridae).</article-title><source>Israel Journal of Entomology </source><volume>19</volume>: <fpage>127</fpage>-<lpage>139</lpage>.</mixed-citation></ref><ref id="B38"><mixed-citation xmlns:xlink="http://www.w3.org/1999/xlink" xlink:type="simple"><person-group><name name-style="western"><surname>Mathis</surname><given-names>WN</given-names></name></person-group> (<year>1991</year>)<source> Studies of Gymnomyzinae (Diptera: Ephydridae), II: A revision of the shore-fly subgenus <italic>Pseudohecamede</italic> Hendel of the genus <italic>Allotrichoma</italic> Becker. Smithsonian Contributions to Zoology 522: 28+iii pp.</source></mixed-citation></ref><ref id="B45"><mixed-citation xmlns:xlink="http://www.w3.org/1999/xlink" xlink:type="simple"><person-group><name name-style="western"><surname>Mathis</surname><given-names>WN</given-names></name><name name-style="western"><surname>Zatwarnicki</surname><given-names>T</given-names></name></person-group> (<year>1995</year>)<source>. A world catalog of the shore flies (Diptera: Ephydridae). Memoirs on Entomology, International 4: vi+423 pp.</source></mixed-citation></ref><ref id="B37"><mixed-citation xmlns:xlink="http://www.w3.org/1999/xlink" xlink:type="simple"><person-group><name name-style="western"><surname>Mathis</surname><given-names>WN</given-names></name></person-group> (<year>1988</year>)<article-title> First record of the shore-fly genus <italic>Placopsidella</italic> Kertész from North America (Diptera: Ephydridae).</article-title><source>Proceedings of the Entomological Society of Washington </source><volume>90</volume> (<issue>3</issue>): <fpage>334</fpage>-<lpage>337</lpage>.</mixed-citation></ref><ref id="B39"><mixed-citation xmlns:xlink="http://www.w3.org/1999/xlink" xlink:type="simple"><person-group><name name-style="western"><surname>Mathis</surname><given-names>WN</given-names></name></person-group> (<year>1993</year>)<source> Studies of Gymnomyzinae (Diptera: Ephydridae), IV: A revision of the shore-fly genus <italic>Hecamede</italic> Haliday. Smithsonian Contributions to Zoology 541: 46+iii pp.</source></mixed-citation></ref></ref-list></tp:taxon-treatment>
