# Supplementary material for: Revision of New World Species of the Shore-fly Subgenus Allotrichoma Becker of the Genus Allotrichoma with Description of the Subgenus Neotrichoma (Diptera, Ephydridae, Hecamedini)
Source: Zookeys. 2012 Jan 4;(161):1–101. doi: 10.3897/zookeys.161.2016 (PMC3267475; doi:10.3897/zookeys.161.2016)
Supplement: XML Treatment for Allotrichoma [file zookeys.161.2016-treatment3.xml]

<!DOCTYPE tp:taxon-treatment
  PUBLIC "-//TaxonX//DTD Taxonomic Treatment Publishing DTD v0 20100105//EN" "tax-treatment-NSO.dtd">
<tp:taxon-treatment xmlns:tp="http://www.plazi.org/taxpub"><tp:treatment-meta><mixed-citation publication-type="journal"><person-group><name><surname>Mathis</surname><given-names>Wayne N.</given-names></name><name><surname>Zatwarnicki</surname><given-names>Tadeusz</given-names></name></person-group><article-title>Revision of New World Species of the Shore-fly Subgenus 
                    <italic>Allotrichoma</italic> Becker of the Genus 
                    <italic>Allotrichoma</italic> with Description of the Subgenus 
                    <italic>Neotrichoma</italic> (Diptera, Ephydridae, Hecamedini)</article-title><source>Zookeys</source><day>4</day><month>1</month><year>2012</year><volume>2012</volume><issue>161</issue><fpage>1</fpage><lpage>101</lpage><pub-id pub-id-type="doi">10.3897/zookeys.161.2016</pub-id></mixed-citation></tp:treatment-meta><tp:nomenclature><label>Subgenus</label><tp:taxon-name>
                        <tp:taxon-name-part taxon-name-part-type="subgenus">Allotrichoma</tp:taxon-name-part>
                        <object-id xmlns:xlink="http://www.w3.org/1999/xlink" xlink:type="simple">http://species-id.net/wiki/Allotrichoma</object-id>
                    </tp:taxon-name><tp:taxon-authority>Becker</tp:taxon-authority><tp:nomenclature-citation-list><tp:nomenclature-citation><tp:taxon-name>Allotrichoma</tp:taxon-name><comment><xref ref-type="bibr" rid="B2">Becker 1896</xref>: 121 [type species: <italic><tp:taxon-name>Hecamede lateralis</tp:taxon-name></italic> Loew, by original designation]. <xref ref-type="bibr" rid="B28">Hendel 1936</xref>: 104 [discussion]. <xref ref-type="bibr" rid="B58">Wirth 1965</xref>: 736 [Nearctic catalog]. <xref ref-type="bibr" rid="B53">Runyan and Deonier 1979</xref>: 123-137 [discussion, natural history, phylogenetic analysis]. <xref ref-type="bibr" rid="B35">Mathis 1986a</xref>: 129-130 [diagnosis and discussion]; <xref ref-type="bibr" rid="B38">1991</xref>: 6–7 [diagnosis]. <xref ref-type="bibr" rid="B45">Mathis and Zatwarnicki 1995</xref>: 149–154 [world catalog]. Also see generic synonymy.</comment></tp:nomenclature-citation><tp:nomenclature-citation><tp:taxon-name>Epiphasis</tp:taxon-name><comment><xref ref-type="bibr" rid="B4">Becker 1907</xref>: 301 [type species: <italic><tp:taxon-name>Epiphasis clypeata</tp:taxon-name></italic><xref ref-type="bibr" rid="B4">Becker 1907</xref>, monotypy]. <xref ref-type="bibr" rid="B14">Cogan 1984</xref>: 131 [synonymy].</comment></tp:nomenclature-citation></tp:nomenclature-citation-list></tp:nomenclature><tp:treatment-sec sec-type="Diagnosis"><title>Diagnosis.</title><p>Small to moderately small shore flies, body length 1.15-2.40 mm.</p><p><italic>Head</italic>: Frons mostly unicolorous, at most with narrow, anterior fronto-orbits slightly lighter in color, lacking distinctively colored ocellar triangle; pseudopostocellar setae<!--PageBreak--> subequal in length to intrafrontal setae. Pedicel with well-developed, proclinate, dorsal seta. Facial coloration sexually dimorphic, males unicolorus and darker; face with dorsal 2/3 between antennal grooves shallowly carinate, becoming more prominent ventrad of antennal grooves, slightly tuberculate; clypeus usually mostly microtomentose, dull colored; palpus blackish.</p><p><italic>Thorax</italic>: Mesonotum generally dark brown; chaetotaxy generally well developed; prescutellar acrostichal setae much larger than other acrostichal setae and more widely set apart; presutural seta well developed, length subequal to notopleural setae; katepisternum with 2 setae, 2nd seta smaller and inserted below larger seta. Wing mostly milky white; veins behind costa brownish; alular marginal setulae short, less than 1/2 alular height. Legs: tibiae dark, concolorous with femora; male hindtibia bearing 3-4 semierect, preapical setae on dorsum.</p><p><italic>Abdomen</italic>: Fifth tergite tubular, elongate, well sclerotized, length subequal to that of 4th, bearing a posteroventral process in conjunction with 5th sternite; 5th sternite highly modified, produced as a ventral flap or processes. Male terminalia: cerci well sclerotized, elongate, often twice length of epandrium (probably used at least partially as a clasping structure); surstylus fused to ventral margin of epandrium, usually appearing as an elongate extension of the epandrium (secondarily lost in some species), bearing apical setulae; a single gonite (presumably fused pre- and postgonites) sheathing aedeagus; aedeagus simple, tubelike, sometimes slightly arched; hypandrium generally reduced, fused basally to base of gonite, in lateral view appearing strap or bar-like.</p></tp:treatment-sec><tp:treatment-sec sec-type="Distribution"><title>Distribution.</title><p>Except for polar regions and South America, the subgenus <italic><tp:taxon-name>Allotrichoma</tp:taxon-name></italic> occurs worldwide, although with greater diversity in temperate zones (<xref ref-type="bibr" rid="B45">Mathis and Zatwarnicki 1995</xref>).</p></tp:treatment-sec><tp:treatment-sec sec-type="Natural history"><title>Natural history.</title><p>Very little is known about the natural history of any species of <italic><tp:taxon-name>Allotrichoma</tp:taxon-name></italic>, especially larval habitats and immature stages. The brief and few references are as follows:</p><p>From the island of Guam, Bohart and Gressitt (1951: 85) wrote that “Adults [of apparently <italic><tp:taxon-name>Allotrichoma livens</tp:taxon-name></italic> Cresson] swarm around foul-smelling mud and puddles and are especially abundant in the mud of pig pens around feeding troughs where contamination by garbage and pig feces is heavy. The larvae breed in pig droppings and pupate at the surface of the droppings. Although maggots were not observed in the contaminated mud of pig pens, it is probable that most of them develop there.”</p><p>“This fly is extremely common wherever found. It is apparently not present around mud which is free from contamination. It probably has no medical significance, and control is unnecessary.”</p><p><xref ref-type="bibr" rid="B8">Bohart and Gressitt (1951</xref>: plate 11) also presented an illustration of the puparium of <italic><tp:taxon-name>Allotrichoma livens</tp:taxon-name></italic>.</p><p><xref ref-type="bibr" rid="B53">Runyan and Deonier (1979</xref>: 123-137) summarized information on the natural history of <italic><tp:taxon-name>Allotrichoma</tp:taxon-name></italic> and published the only illustrations on the eggs, puparia, and cephalopharyngeal skeleton of <italic><tp:taxon-name>Allotrichoma (Allotrichoma) simplex</tp:taxon-name></italic> and <italic><tp:taxon-name>Allotrichoma (Pseudohecamede) abdominale</tp:taxon-name></italic> and the egg of <italic><tp:taxon-name>Allotrichoma (Neotrichoma) atrilabre</tp:taxon-name></italic> (as <italic><tp:taxon-name>Allotrichoma yosemite</tp:taxon-name></italic>). They also reported that specimens of these three groups occur in habitats that are rich in decaying organic matter, including limnic wrack, stag<!--PageBreak-->nant pools, and vertebrate excrement (muskrat, raccoon, horse, pig, and cow feces). Sand shores and piles of lawn clippings were also added as habitats for adults, which have also been swept from the inflorescences of a wide variety of plant species. Runyan, the senior author of this paper, also collected adults on dead fish and crayfish carcasses.</p><p>We too have collected adults from the kinds of habitats reported above but emphasize that much of our success in collecting was on fairly undisturbed, sandy shores associated with both lotic and lentic aquatic systems, sometimes with the adjoining shore having alkali and perhaps other salts. Moreover, we often found several species occurring microsympatrically together. We commonly found two species together and at a few sites in the West, we collected up to five species occurring together. Based on this finding, we have been especially hesitant to designate females as paratypes, not knowing how to distinguish between them, from localities where multiple species occur. Our discovery begs the question about how these various species are partitioning the habitat where and when they occur together microsympatrically.</p></tp:treatment-sec><tp:treatment-sec sec-type="Discussion"><title>Discussion.</title><p>The monophyly of this subgenus is corroborated by several characters that <xref ref-type="bibr" rid="B53">Runyan and Deonier (1979)</xref> and more recently that <xref ref-type="bibr" rid="B32">Krivosheina and Zatwarnicki (1997)</xref> have identified. These synapomorphies are as follows: (1) Surstylus (=gonostylus; fused to epandrium, therefore called surstylus) as a simple appendix, terminating with apical setulae, or secondarily reduced; (2) gonites incised apically; (3) cerci generally elongate, in some tropical species fused to each other, rarely oval; (4) 5th sternite with a ventrally produced, paired, lateral flap (one flap on each side) and a medial process; (5) 4th tergite of male largely vestigial, forming two small bands close to the anterior margin of 5th tergite.</p><p>An objective of this revision was to report the determination of species that may have a Holarctic distribution, as noted in the introduction. For example, among the seven species reported from the Nearctic Region, <xref ref-type="bibr" rid="B58">Wirth (1965)</xref> listed two, <italic><tp:taxon-name>Allotrichoma laterale</tp:taxon-name></italic> (Loew) and <italic><tp:taxon-name>Allotrichoma trispinum</tp:taxon-name></italic> Becker, with Holarctic distributions. Wirth also cautioned (<xref ref-type="bibr" rid="B58">1965</xref>: 736), however, that “The species are poorly understood and distributions records need revision after a study of male genitalia.” Our research, which has emphasized characters from structures of the male terminalia, indeed reports not two but three Holarctic species, but none is one of the species names that Wirth reported earlier. The Holarctic species reported in this revision are: <italic><tp:taxon-name>Allotrichoma bezzii</tp:taxon-name></italic>, <italic><tp:taxon-name>Allotrichoma schumanni</tp:taxon-name></italic>, and <italic><tp:taxon-name>Allotrichoma simplex</tp:taxon-name></italic>. The first two are species first named from specimens collected in Europe and then discovered here, and the last species, <italic><tp:taxon-name>Allotrichoma simplex</tp:taxon-name></italic>, has as its type locality, “Maryland,” and has now been found to be the senior synonym of taxa occurring in Europe. We call attention to these discoveries to emphasize that studies of limited geographic scope, such as this revision of New World species, need to consider congeners on a global basis to avoid misidentifications and incorrect distributional data.</p><p>We can presently identify only males of this subgenus, and as a consequence, we have only used structures of the male terminalia in the key to the New-World species of this subgenus that follows.<!--PageBreak--></p></tp:treatment-sec><tp:treatment-sec sec-type="Key to Males of New-World Species of Allotrichoma (Allotrichoma)"><title>Key to Males of New-World Species of <italic><tp:taxon-name>Allotrichoma (Allotrichoma)</tp:taxon-name></italic></title><table-wrap content-type="key" position="anchor" orientation="portrait"><table><tbody><tr><td rowspan="1" colspan="1">1</td><td rowspan="1" colspan="1">Cercus in posterior view with ventral extensions straight to very slightly bowed ventrolaterally (<xref ref-type="fig" rid="F3">Figs 3</xref>, <xref ref-type="fig" rid="F7">15</xref>, <xref ref-type="fig" rid="F9">21</xref>), not lyrelike or abruptly bowed laterally and then curved ventrally, producing shoulder-like lateral margins</td><td rowspan="1" colspan="1">2</td></tr><tr><td rowspan="1" colspan="1">–</td><td rowspan="1" colspan="1">Cercus in posterior view with ventral extensions more or less lyrelike (<xref ref-type="fig" rid="F11">Figs 27</xref>, <xref ref-type="fig" rid="F15">39</xref>, <xref ref-type="fig" rid="F23">63</xref>, <xref ref-type="fig" rid="F25">69</xref>), basal shoulders broadly rounded laterally and then curved ventrally</td><td rowspan="1" colspan="1">5</td></tr><tr><td rowspan="1" colspan="1">2</td><td rowspan="1" colspan="1">Cercus in posterior view with ventrolateral extension essentially straight</td><td rowspan="1" colspan="1">3</td></tr><tr><td rowspan="1" colspan="1">–</td><td rowspan="1" colspan="1">Cercus in posterior view with ventral extension very slightly bowed laterally and then ventrally</td><td rowspan="1" colspan="1">4</td></tr><tr><td rowspan="1" colspan="1">3</td><td rowspan="1" colspan="1">Cercus in posterior view with ventral half more or less parallel sided with apex abruptly curved medially, in lateral view with apex angulate, truncate, bearing several long to very long mostly apical setulae (length subequal or greater than cercal length); gonite bearing 3 short setulae, two subapical, the other apical</td><td rowspan="1" colspan="1"><italic><tp:taxon-name>Allotrichoma (Allotrichoma) deonieri</tp:taxon-name></italic> Mathis and Zatwarnicki</td></tr><tr><td rowspan="1" colspan="1">–</td><td rowspan="1" colspan="1">Cercus in posterior view with ventral extension becoming wider toward very broad apex, in lateral view with ventral apex rounded, veering numerous setulae, those at apex especially elongate; gonite with 2 setulae, one subapical, the other apical</td><td rowspan="1" colspan="1"><italic><tp:taxon-name>Allotrichoma (Allotrichoma) robustum</tp:taxon-name></italic> sp. n.</td></tr><tr><td rowspan="1" colspan="1">4</td><td rowspan="1" colspan="1">Cercus with apex rounded (best seen in lateral view); male 5th sternal flap in lateral view (<xref ref-type="fig" rid="F3">Fig. 5</xref>) shallow but long, bearing numerous, tuberculate setae; 5th medial process (<xref ref-type="fig" rid="F3">Fig. 4</xref>) elongate, very shallowly curved, bearing 4–5 short, apical setulae</td><td rowspan="1" colspan="1"><italic><tp:taxon-name>Allotrichoma (Allotrichoma) bezzii</tp:taxon-name></italic> Becker</td></tr><tr><td rowspan="1" colspan="1">–</td><td rowspan="1" colspan="1">Cercus with apex truncate (best seen in lateral view; <xref ref-type="fig" rid="F9">Fig. 22</xref>); male 5th sternal flap in lateral view (<xref ref-type="fig" rid="F9">Fig. 25</xref>) relatively shallow but long, bearing 6–8, tuberculate setae; 5th medial process in lateral view (<xref ref-type="fig" rid="F9">Fig. 25</xref>) robust, greatly enlarged basally, with a posterior projection, broadly pointed apically, bear row of setulae anteroapically</td><td rowspan="1" colspan="1"><italic><tp:taxon-name>Allotrichoma (Allotrichoma) dynatum</tp:taxon-name></italic> sp. n.</td></tr><tr><td rowspan="1" colspan="1">5</td><td rowspan="1" colspan="1">Cercal apex bearing 2–4 short setulae</td><td rowspan="1" colspan="1">6</td></tr><tr><td rowspan="1" colspan="1">–</td><td rowspan="1" colspan="1">Cercal apex bearing numerous, long setulae</td><td rowspan="1" colspan="1">7</td></tr><tr><td rowspan="1" colspan="1">6</td><td rowspan="1" colspan="1">Cercal apex bearing 2 short, apical setulae (<xref ref-type="fig" rid="F25">Figs 72</xref>); surstylus with short, apical, ventral extension (<xref ref-type="fig" rid="F25">Fig. 69</xref>) but not bifurcate; male 5th sternal flap in lateral view (<xref ref-type="fig" rid="F25">Fig. 70</xref>) moderately elongate, bearing 3 long setulae apically; 5th medial process in lateral view (<xref ref-type="fig" rid="F25">Fig. 70</xref>) very elongate, nearly straight, apex widened, bearing 4–5 apical setulae</td><td rowspan="1" colspan="1"><italic><tp:taxon-name>Allotrichoma (Allotrichoma) wallowa</tp:taxon-name></italic> sp. n.</td></tr><tr><td rowspan="1" colspan="1">–</td><td rowspan="1" colspan="1">Cercal apex bearing 4 short, apical setulae (<xref ref-type="fig" rid="F5">Figs 10</xref>); surstylar apex distinctly bifurcate (<xref ref-type="fig" rid="F5">Fig. 10</xref>); male 5th sternal flap in lateral view (<xref ref-type="fig" rid="F5">Fig. 12</xref>) much longer than wide, truncate apically, bearing numerous, apical setae; 5th medial process in lateral view (<xref ref-type="fig" rid="F5">Fig. 12</xref>) elongate, bar-like, bearing 4–5 apical setulae</td><td rowspan="1" colspan="1"><italic><tp:taxon-name>Allotrichoma (Allotrichoma) bifurcatum</tp:taxon-name></italic> sp. n.</td></tr><tr><td rowspan="1" colspan="1">7</td><td rowspan="1" colspan="1">Surstylus comparatively wide, apex broad, truncate<italic><tp:taxon-name>Allotrichoma lacteum</tp:taxon-name></italic> Cresson</td></tr><tr><td rowspan="1" colspan="1">–</td><td rowspan="1" colspan="1">Surstylus narrow, elongate, apex not truncate</td><td rowspan="1" colspan="1">8</td></tr><tr><td rowspan="1" colspan="1">8</td><td rowspan="1" colspan="1">Extended cercus in posterior view with medial, midheight step, step angulate to slightly produced</td><td rowspan="1" colspan="1">9</td></tr><tr><td rowspan="1" colspan="1">–</td><td rowspan="1" colspan="1">Extended cercus essentially straight medially, lacking midheight step</td><td rowspan="1" colspan="1">10</td></tr><tr><td rowspan="1" colspan="1">9</td><td rowspan="1" colspan="1">Cercus with apical portion spathulate apically, bearing numerous elongate setulae</td><td rowspan="1" colspan="1"><italic><tp:taxon-name>Allotrichoma (Allotrichoma) schumanni</tp:taxon-name></italic> Papp</td></tr><tr><td rowspan="1" colspan="1">–</td><td rowspan="1" colspan="1">Cercal with apical portion parallel sided, not expanded, bearing 4 short setulae apically</td><td rowspan="1" colspan="1"><italic><tp:taxon-name>Allotrichoma (Allotrichoma) simplex</tp:taxon-name></italic> (Loew)</td></tr><tr><td rowspan="1" colspan="1">10</td><td rowspan="1" colspan="1">Surstylus with ventral extension in lateral view comparatively more robustly developed, with shallow, subapical notch and bearing numerous, moderately short setulae (<xref ref-type="fig" rid="F13">Fig. 34</xref>); male 5th sternal flap in lateral view (<xref ref-type="fig" rid="F13">Fig. 37</xref>) pedunculate, relatively narrow at base, becoming wider apically, bearing numerous setulae along truncate apex; 5th medial process in lateral view (<xref ref-type="fig" rid="F13">Fig. 37</xref>) elongate, bar-like, bearing 4–5 apical setulae</td><td rowspan="1" colspan="1"><italic><tp:taxon-name>Allotrichoma (Allotrichoma) lasiocercum</tp:taxon-name></italic> Cresson</td></tr><tr><td rowspan="1" colspan="1">–</td><td rowspan="1" colspan="1">Surstylus with ventral extension in lateral view narrowly and thinly developed to apex, bearing only very short, apical setulae; male 5th sternal flap in lateral view narrow, elongate, slightly widened apically, bearing 5–6 apical setulae, some from short tubercles; 5th medial process in lateral view relatively narrow, very elongate, apex slightly widened, bearing 4–5 setulae along anteroapical surface</td><td rowspan="1" colspan="1">11</td></tr><tr><td rowspan="1" colspan="1">11</td><td rowspan="1" colspan="1">Cercus in lateral view comparatively more robustly developed to apex and bearing numerous setulae along length (<xref ref-type="fig" rid="F19">Figs 51–53</xref>); surstylar extensions straight (<xref ref-type="fig" rid="F19">Fig. 53</xref>)</td><td rowspan="1" colspan="1"><italic><tp:taxon-name>Allotrichoma (Allotrichoma) sabroskyi</tp:taxon-name></italic> sp. n.</td></tr><tr><td rowspan="1" colspan="1">–</td><td rowspan="1" colspan="1">Cercus in lateral view comparatively more thinly developed along most of length, apex moderately flared, with moderately long length from midheight to apex without setulae (<xref ref-type="fig" rid="F15">Fig. 40</xref>); surstylar extensions slight curved laterally in posterior view (<xref ref-type="fig" rid="F15">Fig. 39</xref>)</td><td rowspan="1" colspan="1"><italic><tp:taxon-name>Allotrichoma (Allotrichoma) occidentale</tp:taxon-name></italic> sp. n.</td></tr></tbody></table></table-wrap></tp:treatment-sec><tp:treatment-sec><!--Section generated to contain objects referenced in tp:taxon-treatment.--><fig id="F3" position="float" orientation="portrait"><label>Figures 3–7.</label><caption><p>Illustration of <italic><tp:taxon-name>Allotrichoma bezzii</tp:taxon-name></italic> Becker (male) <bold>3</bold> epandrium, cerci, surstylus, posterior aspect <bold>4</bold> male 5th sternal flap and medial process, lateral aspect <bold>5</bold> epandrium, cerci, surstylus, lateral aspect <bold>6</bold> aedeagus, phallapodeme, gonite, hypandrium, ventral aspect <bold>7</bold> same, lateral aspect. Scale bar = 0.1 mm.</p></caption><graphic xmlns:xlink="http://www.w3.org/1999/xlink" xlink:href="ZooKeys-161-001-g003.jpg" position="float" orientation="portrait" xlink:type="simple"/></fig><fig id="F7" position="float" orientation="portrait"><label>Figures 15–19.</label><caption><p>Illustration of <italic><tp:taxon-name>Allotrichoma deonieri</tp:taxon-name></italic> Mathis and Zatwarnicki (male) <bold>15</bold> epandrium, cerci, surstylus, posterior aspect <bold>16</bold> aedeagus, phallapodeme, gonite, hypandrium, ventral aspect <bold>17</bold> same, lateral aspect <bold>18</bold> epandrium, cerci, surstylus, lateral aspect <bold>19</bold> male 5th sternal flap and medial process, lateral aspect. Scale bar = 0.1 mm.</p></caption><graphic xmlns:xlink="http://www.w3.org/1999/xlink" xlink:href="ZooKeys-161-001-g007.jpg" position="float" orientation="portrait" xlink:type="simple"/></fig><fig id="F9" position="float" orientation="portrait"><label>Figures 21–25.</label><caption><p>Illustration of <italic><tp:taxon-name>Allotrichoma dynatum</tp:taxon-name></italic> sp. n. (male) <bold>21</bold> epandrium, cerci, surstylus, posterior aspect <bold>22</bold> same, lateral aspect <bold>23</bold> aedeagus, phallapodeme, gonite, hypandrium, ventral aspect <bold>24</bold> same, lateral aspect <bold>25</bold> male 5th sternal flap and medial process, lateral aspect. Scale bar = 0.1 mm.</p></caption><graphic xmlns:xlink="http://www.w3.org/1999/xlink" xlink:href="ZooKeys-161-001-g009.jpg" position="float" orientation="portrait" xlink:type="simple"/></fig><fig id="F11" position="float" orientation="portrait"><label>Figures 27–31.</label><caption><p>Illustration of <italic><tp:taxon-name>Allotrichoma lacteum</tp:taxon-name></italic> Cresson (male) <bold>27</bold> epandrium, cerci, surstylus, posterior aspect <bold>28</bold> same, lateral aspect <bold>29</bold> aedeagus, phallapodeme, gonite, hypandrium, ventral aspect <bold>30</bold> same, lateral aspect <bold>31</bold> male 5th sternal flap and medial process, lateral aspect. Scale bar = 0.1 mm.</p></caption><graphic xmlns:xlink="http://www.w3.org/1999/xlink" xlink:href="ZooKeys-161-001-g011.jpg" position="float" orientation="portrait" xlink:type="simple"/></fig><fig id="F15" position="float" orientation="portrait"><label>Figures 39–43.</label><caption><p>Illustration of <italic><tp:taxon-name>Allotrichoma occidentale</tp:taxon-name></italic> sp. n. (male) <bold>39</bold> epandrium, cerci, surstylus, posterior aspect <bold>40</bold> same, lateral aspect <bold>41</bold> aedeagus, phallapodeme, gonite, hypandrium, ventral aspect <bold>42</bold> same, lateral aspect <bold>43</bold> male 5th sternal flap and medial process, lateral aspect. Scale bar = 0.1 mm.</p></caption><graphic xmlns:xlink="http://www.w3.org/1999/xlink" xlink:href="ZooKeys-161-001-g015.jpg" position="float" orientation="portrait" xlink:type="simple"/></fig><fig id="F23" position="float" orientation="portrait"><label>Figures 63–67.</label><caption><p>Illustration of <italic><tp:taxon-name>Allotrichoma simplex</tp:taxon-name></italic> (Loew) (male) <bold>63</bold> epandrium, cerci, surstylus, posterior aspect <bold>64</bold> same, lateral aspect <bold>65</bold> aedeagus, phallapodeme, gonite, hypandrium, ventral aspect <bold>66</bold> same, lateral aspect <bold>67</bold> male 5th sternal flap and medial process, lateral aspect. Scale bar = 0.1 mm.</p></caption><graphic xmlns:xlink="http://www.w3.org/1999/xlink" xlink:href="ZooKeys-161-001-g023.jpg" position="float" orientation="portrait" xlink:type="simple"/></fig><fig id="F25" position="float" orientation="portrait"><label>Figures 69–73.</label><caption><p>Illustration of <italic><tp:taxon-name>Allotrichoma wallowa</tp:taxon-name></italic> sp. n. (male) <bold>69</bold> epandrium, cerci, surstylus, posterior aspect <bold>70</bold> male 5th sternal flap and medial process, lateral aspect <bold>71</bold> aedeagus, phallapodeme, gonite, hypandrium, ventral aspect <bold>72</bold> same, lateral aspect <bold>73</bold> epandrium, cerci, surstylus, lateral aspect. Scale bar = 0.1 mm.</p></caption><graphic xmlns:xlink="http://www.w3.org/1999/xlink" xlink:href="ZooKeys-161-001-g025.jpg" position="float" orientation="portrait" xlink:type="simple"/></fig><fig id="F5" position="float" orientation="portrait"><label>Figures 9–13.</label><caption><p>Illustration of <italic><tp:taxon-name>Allotrichoma bifurcatum</tp:taxon-name></italic> sp. n. (male) <bold>9</bold> epandrium, cerci, surstylus, posterior aspect <bold>10</bold> same, lateral aspect <bold>11</bold> aedeagus, phallapodeme, gonite, hypandrium, ventral aspect <bold>12</bold> male 5th sternal flap and medial process, lateral aspect <bold>13</bold> aedeagus, phallapodeme, gonite, hypandrium, lateral aspect. Scale bar = 0.1 mm.</p></caption><graphic xmlns:xlink="http://www.w3.org/1999/xlink" xlink:href="ZooKeys-161-001-g005.jpg" position="float" orientation="portrait" xlink:type="simple"/></fig><fig id="F13" position="float" orientation="portrait"><label>Figures 33–37.</label><caption><p>Illustration of <italic><tp:taxon-name>Allotrichoma lasiocercum</tp:taxon-name></italic> Cresson (male) <bold>33</bold> epandrium, cerci, surstylus, posterior aspect <bold>34</bold> same, lateral aspect <bold>35</bold> aedeagus, phallapodeme, gonite, hypandrium, ventral aspect <bold>36</bold> same, lateral aspect <bold>37</bold> male 5th sternal flap and medial process, lateral aspect. Scale bar = 0.1 mm.</p></caption><graphic xmlns:xlink="http://www.w3.org/1999/xlink" xlink:href="ZooKeys-161-001-g013.jpg" position="float" orientation="portrait" xlink:type="simple"/></fig><fig id="F19" position="float" orientation="portrait"><label>Figures 51–55.</label><caption><p>Illustration of <italic><tp:taxon-name>Allotrichoma sabroskyi</tp:taxon-name></italic> sp. n. (male) <bold>51</bold> epandrium, cerci, surstylus, posterior aspect <bold>52</bold> aedeagus, phallapodeme, gonite, hypandrium, ventral aspect <bold>53</bold> epandrium, cerci, surstylus, lateral aspect <bold>54</bold> aedeagus, phallapodeme, gonite, hypandrium, lateral aspect <bold>55</bold> male 5th sternal flap and medial process, lateral aspect. Scale bar = 0.1 mm.</p></caption><graphic xmlns:xlink="http://www.w3.org/1999/xlink" xlink:href="ZooKeys-161-001-g019.jpg" position="float" orientation="portrait" xlink:type="simple"/></fig></tp:treatment-sec><ref-list><ref id="B2"><mixed-citation xmlns:xlink="http://www.w3.org/1999/xlink" xlink:type="simple"><person-group><name name-style="western"><surname>Becker</surname><given-names>Th</given-names></name></person-group> (<year>1896</year>)<article-title> Dipterologische Studien IV. Ephydridae.</article-title><source>Berliner Entomologische Zeitschrift </source><volume>41</volume> (<issue>2</issue>): <fpage>91</fpage>-<lpage>276</lpage>.</mixed-citation></ref><ref id="B28"><mixed-citation xmlns:xlink="http://www.w3.org/1999/xlink" xlink:type="simple"><person-group><name name-style="western"><surname>Hendel</surname><given-names>F</given-names></name></person-group> (<year>1936</year>)<article-title> Ergebnisse einer zoologischen Sammelreise nach Brasilien, insbesondere in das Amazonasgebiet, ausgeführt von Dr. H. Zerny. X. Teil. Diptera: Muscidae acalyptratae (excl. Chloropidae).</article-title><source>Annalen des Naturhistorischen Museums in Wien </source><volume>47</volume>: <fpage>61</fpage>-<lpage>106</lpage>.</mixed-citation></ref><ref id="B58"><mixed-citation xmlns:xlink="http://www.w3.org/1999/xlink" xlink:type="simple"><person-group><name name-style="western"><surname>Wirth</surname><given-names>WW</given-names></name></person-group> (<year>1965</year>)<source> Ephydridae. Pp. 734–759. In: Stone A, <italic>et al</italic>. (Eds) A catalog of the Diptera of America north of Mexico. Handbook, 276: 1696 pp. U.S. Department of Agriculture, Washington, D.C.</source></mixed-citation></ref><ref id="B53"><mixed-citation xmlns:xlink="http://www.w3.org/1999/xlink" xlink:type="simple"><person-group><name name-style="western"><surname>Runyan</surname><given-names>JT</given-names></name><name name-style="western"><surname>Deonier</surname><given-names>DL</given-names></name></person-group> (<year>1979</year>)<source> A comparative study of <italic>Pseudohecamede</italic> and <italic>Allotrichoma</italic>. Pp. 123–137. In: Deonier DL (Ed) First symposium on the systematics and ecology of Ephydridae (Diptera). 147+iii pp. North American Benthological Society, Oxford, Ohio.</source></mixed-citation></ref><ref id="B35"><mixed-citation xmlns:xlink="http://www.w3.org/1999/xlink" xlink:type="simple"><person-group><name name-style="western"><surname>Mathis</surname><given-names>WN</given-names></name></person-group> (<year>1986a</year>)<article-title> A revision of the subgenus <italic>Eremotrichoma</italic> Soika of the shore fly genus <italic>Allotrichoma</italic> Becker (Diptera, Ephydridae).</article-title><source>Israel Journal of Entomology </source><volume>19</volume>: <fpage>127</fpage>-<lpage>139</lpage>.</mixed-citation></ref><ref id="B38"><mixed-citation xmlns:xlink="http://www.w3.org/1999/xlink" xlink:type="simple"><person-group><name name-style="western"><surname>Mathis</surname><given-names>WN</given-names></name></person-group> (<year>1991</year>)<source> Studies of Gymnomyzinae (Diptera: Ephydridae), II: A revision of the shore-fly subgenus <italic>Pseudohecamede</italic> Hendel of the genus <italic>Allotrichoma</italic> Becker. Smithsonian Contributions to Zoology 522: 28+iii pp.</source></mixed-citation></ref><ref id="B45"><mixed-citation xmlns:xlink="http://www.w3.org/1999/xlink" xlink:type="simple"><person-group><name name-style="western"><surname>Mathis</surname><given-names>WN</given-names></name><name name-style="western"><surname>Zatwarnicki</surname><given-names>T</given-names></name></person-group> (<year>1995</year>)<source>. A world catalog of the shore flies (Diptera: Ephydridae). Memoirs on Entomology, International 4: vi+423 pp.</source></mixed-citation></ref><ref id="B4"><mixed-citation xmlns:xlink="http://www.w3.org/1999/xlink" xlink:type="simple"><person-group><name name-style="western"><surname>Becker</surname><given-names>Th</given-names></name></person-group> (<year>1907</year>)<article-title> Zur Kenntniss der Dipteren von Central-Asien. I. Cyclorrhapha schizophora holometopa und Orthorrhapha brachycera. Annuaire du Musée Zoologique de L’Académie Impériale des Sciences de St.</article-title><source>-Pétersbourg </source><volume>12</volume>: <fpage>253</fpage>-<lpage>317</lpage>.</mixed-citation></ref><ref id="B14"><mixed-citation xmlns:xlink="http://www.w3.org/1999/xlink" xlink:type="simple"><person-group><name name-style="western"><surname>Cogan</surname><given-names>BH</given-names></name></person-group> (<year>1984</year>)<source> Family Ephydridae. Pp. 126–176. In: Soós Á, Papp L (Eds) Catalogue of Palaearctic Diptera 10. 402 pp. Elsevier Science Publishers, Amsterdam, and Akadémiai Kiadó, Budapest.</source></mixed-citation></ref><ref id="B8"><mixed-citation xmlns:xlink="http://www.w3.org/1999/xlink" xlink:type="simple"><person-group><name name-style="western"><surname>Bohart</surname><given-names>GE</given-names></name><name name-style="western"><surname>JL</surname><given-names>Gressitt</given-names></name></person-group> (<year>1951</year>)<article-title> Filth-inhabiting flies of Guam. Bulletin of the Bernice P.</article-title><source>Bishop Museum </source><volume>204</volume>: <fpage>1</fpage>-<lpage>152</lpage>.</mixed-citation></ref><ref id="B32"><mixed-citation xmlns:xlink="http://www.w3.org/1999/xlink" xlink:type="simple"><person-group><name name-style="western"><surname>Krivosheina</surname><given-names>MG</given-names></name><name name-style="western"><surname>Zatwarnicki</surname><given-names>T</given-names></name></person-group> (<year>1997</year>)<article-title> Some notes on the Old World <italic>Allotrichoma</italic> (Diptera: Ephydridae) with description of three new species.</article-title><source>Polskie Pismo Entomologiczne </source><volume>66</volume>: <fpage>291</fpage>-<lpage>310</lpage>.</mixed-citation></ref></ref-list></tp:taxon-treatment>
