# Supplementary material for: Revision of New World Species of the Shore-fly Subgenus Allotrichoma Becker of the Genus Allotrichoma with Description of the Subgenus Neotrichoma (Diptera, Ephydridae, Hecamedini)
Source: Zookeys. 2012 Jan 4;(161):1–101. doi: 10.3897/zookeys.161.2016 (PMC3267475; doi:10.3897/zookeys.161.2016)
Supplement: XML Treatment for Allotrichoma (Allotrichoma) bezzii [file zookeys.161.2016-treatment4.xml]

<!DOCTYPE tp:taxon-treatment
  PUBLIC "-//TaxonX//DTD Taxonomic Treatment Publishing DTD v0 20100105//EN" "tax-treatment-NSO.dtd">
<tp:taxon-treatment xmlns:tp="http://www.plazi.org/taxpub"><tp:treatment-meta><mixed-citation publication-type="journal"><person-group><name><surname>Mathis</surname><given-names>Wayne N.</given-names></name><name><surname>Zatwarnicki</surname><given-names>Tadeusz</given-names></name></person-group><article-title>Revision of New World Species of the Shore-fly Subgenus 
                    <italic>Allotrichoma</italic> Becker of the Genus 
                    <italic>Allotrichoma</italic> with Description of the Subgenus 
                    <italic>Neotrichoma</italic> (Diptera, Ephydridae, Hecamedini)</article-title><source>Zookeys</source><day>4</day><month>1</month><year>2012</year><volume>2012</volume><issue>161</issue><fpage>1</fpage><lpage>101</lpage><pub-id pub-id-type="doi">10.3897/zookeys.161.2016</pub-id></mixed-citation></tp:treatment-meta><tp:nomenclature><tp:taxon-name>
                        <tp:taxon-name-part taxon-name-part-type="genus">Allotrichoma</tp:taxon-name-part>
                        (<tp:taxon-name-part taxon-name-part-type="subgenus">Allotrichoma</tp:taxon-name-part>)
                        <tp:taxon-name-part taxon-name-part-type="species">bezzii</tp:taxon-name-part>
                        <object-id xmlns:xlink="http://www.w3.org/1999/xlink" xlink:type="simple">http://species-id.net/wiki/Allotrichoma_bezzii</object-id>
                    </tp:taxon-name><tp:taxon-authority>Becker</tp:taxon-authority><xref ref-type="fig" rid="F1">Figs 1</xref><xref ref-type="fig" rid="F3">3</xref><xref ref-type="fig" rid="F4">8</xref><tp:nomenclature-citation-list><tp:nomenclature-citation><tp:taxon-name>Allotrichoma bezzii</tp:taxon-name><comment><xref ref-type="bibr" rid="B2">Becker 1896</xref>: 123 [Italy]; <xref ref-type="bibr" rid="B3">1905</xref>: 189 [Palearctic catalog]. <xref ref-type="bibr" rid="B63">Zatwarnicki 1991</xref>: 298–301 [lectotype designation; illustration of male terminalia]. <xref ref-type="bibr" rid="B45">Mathis and Zatwarnicki 1995</xref>: 150 [world catalog]. <xref ref-type="bibr" rid="B32">Krivosheina and Zatwarnicki 1997</xref>: 295–297 [revision].</comment></tp:nomenclature-citation><tp:nomenclature-citation><tp:taxon-name>Allotrichoma laterale</tp:taxon-name><comment> of authors, not <xref ref-type="bibr" rid="B33">Loew 1860</xref> [misidentification in part]. <xref ref-type="bibr" rid="B2">Becker 1896</xref>: 121 [generic combination]. <xref ref-type="bibr" rid="B56">Williston 1897</xref>: 4 [compared with <italic><tp:taxon-name>Allotrichoma abdominale</tp:taxon-name></italic> Williston]. <xref ref-type="bibr" rid="B18">Cresson 1942</xref>: 108 [list, west coast of United States]. <xref ref-type="bibr" rid="B62">Wirth and Stone 1956</xref>: 467 [key]. <xref ref-type="bibr" rid="B58">Wirth 1965</xref>: 736 [Nearctic catalog, in part]. <xref ref-type="bibr" rid="B15">Cole 1969</xref>: 397 [list]. <xref ref-type="bibr" rid="B45">Mathis and Zatwarnicki 1995</xref>: 151–152 [world catalog, in part].<!--PageBreak--></comment></tp:nomenclature-citation></tp:nomenclature-citation-list></tp:nomenclature><tp:treatment-sec sec-type="Description"><title>Description.</title><p>This species is distinguished from congeners by the following combination of characters: Small to moderately small shore flies, body length 1.35–2.30 mm (<xref ref-type="fig" rid="F1">Fig. 1</xref>). <italic>Head</italic>: Medial facial carina above facial prominence shallow; labella broad, fleshy, shorter than mediproboscis; clypeus microtomentose, usually gray.</p><p><italic>Thorax</italic>: Presutural supra-alar seta present. Wing with costal vein ratio 0.27–0.33; M vein ratio 0.38–0.44.</p><p><italic>Abdomen</italic>: Male 5th sternal flap in lateral view (<xref ref-type="fig" rid="F3">Fig. 4</xref>) shallow but long, bearing numerous, tuberculate setae; 5th medial process (<xref ref-type="fig" rid="F3">Fig. 4</xref>) elongate, shallowly curved, bearing 4–5 setulae apically. Male terminalia (<xref ref-type="fig" rid="F3">Figs 3, 5–7</xref>): Epandrium in posterior view (<xref ref-type="fig" rid="F3">Fig. 3</xref>) like an inverted, laterally rounded, almost oval U; epandrium in lateral view (<xref ref-type="fig" rid="F3">Fig. 5</xref>) relatively narrow dorsally, becoming wider ventrally; cercus in lateral view (<xref ref-type="fig" rid="F3">Fig. 5</xref>) essentially straight, widest dorsally, then narrowed but gradually becoming wider ventrally, ventral apex narrowly spatulate, long and apically curved setulae especially evident on ventral 1/4; cercus in posterior view (<xref ref-type="fig" rid="F3">Fig. 3</xref>) as a elongate, pendulous, ventrally projected process, gradually becoming wider ventrally, apex irregularly spatulate (slightly curved laterally), bearing numerous, very long setulae along length and especially long at apical 1/4; surstyli (ventral extensions of epandrium) in posterior view as parallel, narrow processes that bear setulae on apical portion, apical portion very slightly broadened and turned laterally; surstylus in lateral view narrow, elongate, gently curved, apical portion not expanded, bearing setulae apically; aedeagus in ventral view (<xref ref-type="fig" rid="F3">Fig. 6</xref>) elongate, narrowly ovate, slightly tapered apically, in lateral view (<xref ref-type="fig" rid="F3">Fig. 7</xref>) elongate, shallowly and narrowly lunate; phallapodeme in lateral view (<xref ref-type="fig" rid="F3">Fig. 6</xref>) narrowly triangular, keel shorter than length, almost digitiform; gonite in ventral view (<xref ref-type="fig" rid="F3">Fig. 7</xref>) somewhat bar-like, lateral margin shallowly curved, especially basally and apically, with short, subapical process, apex of process bearing a setula, with a subapical, distinct, angulate notch and bearing a subapical setula; gonite in lateral view (<xref ref-type="fig" rid="F3">Fig. 7</xref>) wide basally, gently curved and tapered toward apex, with a subapical, short process that bears a setula and an apical setula.</p></tp:treatment-sec><tp:treatment-sec sec-type="Type material"><title>Type material.</title><p>Although <xref ref-type="bibr" rid="B63">Zatwarnicki (1991</xref>: 298) designated a lectotype for this species, that designation is invalid, not being based on a syntype. According to Becker’s diary (ZMHU), the specimen selected as the lectotype was collected in 1897, a year after publication of this species (1896), and therefore, it could not be a syntype. We and others (Maurizio Pavesi, MSNM) have searched for the type series of this species in Becker and Bezzi’s collections without success. Thus to stabilize the nomenclature of this species, we have determined that a neotype should be designated and have selected the so-called lectotype as the neotype. The neotype is labeled “[Sweden.] Edefors 1/7. 43265 [handwritten]/Allotrichoma bezzii Beck. ♂ det. Papp L[ászló]/NEOTYPE ♂ <italic><tp:taxon-name>Allotrichoma bezzii</tp:taxon-name></italic> Becker by Mathis &amp; Zatwarnicki, ZMHU [red].” The neotype is double mounted, is in generally good condition (abdomen removed and dissected; structures in an attached microvial), and is deposited in the ZMHU.</p></tp:treatment-sec><tp:treatment-sec sec-type="Type locality"><title>Type locality.</title><p>Sweden. Norrbotten: Edefors (<named-content xmlns:xlink="http://www.w3.org/1999/xlink" content-type="dwc:verbatimCoordinates" xlink:type="simple">66°13'N, 20°54'E</named-content>).</p></tp:treatment-sec><tp:treatment-sec sec-type="Other specimens examined from the New World"><title>Other specimens examined from the New World.</title><p><italic>CANADA. Saskatchewan</italic>. Waskesiu Lake (<named-content xmlns:xlink="http://www.w3.org/1999/xlink" content-type="dwc:verbatimCoordinates" xlink:type="simple">53°55'N, 106°05'W</named-content>), Aug 1947, R. Coleman (1♂; USNM).</p><p><!--PageBreak--><italic>MEXICO. Baja California</italic>: Sierra San Pedro Martir (<named-content xmlns:xlink="http://www.w3.org/1999/xlink" content-type="dwc:verbatimCoordinates" xlink:type="simple">31°02.7'N, 115°28'W</named-content>), 15 Jun 1953, P. H. Arnaud, Jr. (3♂; CAS). <italic>Jalisco</italic>: Jalisco (2.8 mi E; Lagos de Moreno; <named-content xmlns:xlink="http://www.w3.org/1999/xlink" content-type="dwc:verbatimCoordinates" xlink:type="simple">21°12.6'N, 101°33'W</named-content>), 27 Jul 1962, N. Marston (1♂; USNM).</p><p><italic>UNITED STATES. ALASKA</italic>. Mirror Lake (<named-content xmlns:xlink="http://www.w3.org/1999/xlink" content-type="dwc:verbatimCoordinates" xlink:type="simple">61°25.7'N, 149°24.9'W</named-content>), 29 Jun 2006, D. and W. N. Mathis (5♂, 4♀; USNM). <italic>Kenai Peninsula</italic>: Arc Lake (3.2 km W Soldotna;<!--PageBreak--> <named-content xmlns:xlink="http://www.w3.org/1999/xlink" content-type="dwc:verbatimCoordinates" xlink:type="simple">60°27'N, 151°06.3'W</named-content>), 5 Jul 2006, D. and W. N. Mathis (1♂, 7♀; USNM); Kenai Lake (<named-content xmlns:xlink="http://www.w3.org/1999/xlink" content-type="dwc:verbatimCoordinates" xlink:type="simple">60°20.5'N, 149°22.2'W</named-content>; Primrose Campground), 31 Jul 2002, D. and W. N. Mathis (3♂, 3♀; USNM); Skilak Lake (<named-content xmlns:xlink="http://www.w3.org/1999/xlink" content-type="dwc:verbatimCoordinates" xlink:type="simple">60°26.3'N, 150°19.4'W</named-content>), 3 Aug 2002, D. and W. N. Mathis (8♂, 13♀; USNM); Soldotna (6.5 km E; <named-content xmlns:xlink="http://www.w3.org/1999/xlink" content-type="dwc:verbatimCoordinates" xlink:type="simple">60°30.5'N, 150°55.6'W</named-content>), 1 Aug 2003, D. and W. N. Mathis (1♂, 2♀; USNM). <italic>Matanuska-Susitna</italic>: Talkeetna (<named-content xmlns:xlink="http://www.w3.org/1999/xlink" content-type="dwc:verbatimCoordinates" xlink:type="simple">62°18.9'N, 150°06.3'W</named-content>), 4 Aug 2003, D. and W. N. Mathis (1♂, 2♀; USNM); Willow Creek (<named-content xmlns:xlink="http://www.w3.org/1999/xlink" content-type="dwc:verbatimCoordinates" xlink:type="simple">61°46.1'N, 150°04.2'W</named-content>; 50 m), 10–26 Jul 2006, 2011, D. and W. N. Mathis (7♂, 8♀; USNM).</p><p><italic>ARIZONA. Coconino</italic>: Globe (<named-content xmlns:xlink="http://www.w3.org/1999/xlink" content-type="dwc:verbatimCoordinates" xlink:type="simple">33°23.6'N, 110°47.2'W</named-content>), 13 Apr 1935, A. L. Melander (1♂; USNM). <italic>Cochise</italic>: Southwestern Research Station (8 km W Portal; <named-content xmlns:xlink="http://www.w3.org/1999/xlink" content-type="dwc:verbatimCoordinates" xlink:type="simple">31°52.9'N, 109°12.2'W</named-content>), P. H. Arnaud (1♂; CAS). <italic>Maricopa</italic>: Gila Bend (47 km E; <named-content xmlns:xlink="http://www.w3.org/1999/xlink" content-type="dwc:verbatimCoordinates" xlink:type="simple">32°57'N, 112°13'W</named-content>), 15 Aug 1964, E. I. Schlinger (1♂; UCR); Tempe (<named-content xmlns:xlink="http://www.w3.org/1999/xlink" content-type="dwc:verbatimCoordinates" xlink:type="simple">33°24.9'N, 111°54.6'W</named-content>), 11 May 1942, A. L. Melander (1♂; USNM). <italic>Navajo</italic>: Kayenta (<named-content xmlns:xlink="http://www.w3.org/1999/xlink" content-type="dwc:verbatimCoordinates" xlink:type="simple">36°44.4'N, 110°14.4'W</named-content>), 14 Apr 2003, W. N. Mathis, T. Zatwarnicki (1♂; USNM). <italic>Santa Cruz</italic>: Nogales (<named-content xmlns:xlink="http://www.w3.org/1999/xlink" content-type="dwc:verbatimCoordinates" xlink:type="simple">31°20.4'N, 110°56.1'W</named-content>), 28 Jun 1953, W. W. Wirth (1♂; USNM). <italic>Yuma</italic>: Yuma (<named-content xmlns:xlink="http://www.w3.org/1999/xlink" content-type="dwc:verbatimCoordinates" xlink:type="simple">32°43.5'N, 114°37.5'W</named-content>), Oct 1953 (2♂, 2♀; USNM).</p><p><italic>CALIFORNIA. Kern</italic>: Rosamond (<named-content xmlns:xlink="http://www.w3.org/1999/xlink" content-type="dwc:verbatimCoordinates" xlink:type="simple">34°51.8'N, 118°9.7'W</named-content>), 17 Oct 1956, A. H. Sturtevant (5♂; USNM). <italic>Lake</italic>: Clear Lake (<named-content xmlns:xlink="http://www.w3.org/1999/xlink" content-type="dwc:verbatimCoordinates" xlink:type="simple">39°03.7'N, 122°49.6'W</named-content>), 18 Jun 1935, A. L. Melander (1♂; ANSP). <italic>Los Angeles</italic>: San Gabriel Mountains, King Creek (<named-content xmlns:xlink="http://www.w3.org/1999/xlink" content-type="dwc:verbatimCoordinates" xlink:type="simple">34°17.3'N, 117°38.8'W</named-content>), A. L. Melander (1♂; USNM). <italic>Orange</italic>: Irvine lake (<named-content xmlns:xlink="http://www.w3.org/1999/xlink" content-type="dwc:verbatimCoordinates" xlink:type="simple">33°47.1'N, 117°43.5'W</named-content>), 11 Sep 1963, M. E. Irwin (1♂; UCR). <italic>Riverside</italic>: Deep Creek (<named-content xmlns:xlink="http://www.w3.org/1999/xlink" content-type="dwc:verbatimCoordinates" xlink:type="simple">34°17.2'N, 117°7.6'W</named-content>), 25 Oct 1953, A. L. Melander (1♂; USNM); Magnesium Spring Canyon (near Indio; <named-content xmlns:xlink="http://www.w3.org/1999/xlink" content-type="dwc:verbatimCoordinates" xlink:type="simple">33°43.2'N, 116°13'W</named-content>), 5 Apr 1945, A. L. Melander (1♂; USNM). <italic>San Bernardino</italic>: Jenks Lake (<named-content xmlns:xlink="http://www.w3.org/1999/xlink" content-type="dwc:verbatimCoordinates" xlink:type="simple">34°09.9'N, 116°52.9'W</named-content>), 16 Jul-18 Aug 1950, 1958, A. L. Melander (4♂, 2♀; USNM); Lake Gregory (<named-content xmlns:xlink="http://www.w3.org/1999/xlink" content-type="dwc:verbatimCoordinates" xlink:type="simple">34°14.8'N, 117°16.1'W</named-content>), 6 Jul 1965, R. E. Orth (1♂; UCR); Mountain Home Canyon (<named-content xmlns:xlink="http://www.w3.org/1999/xlink" content-type="dwc:verbatimCoordinates" xlink:type="simple">34°06'N, 117°0.1'W</named-content>), 4 Sep-8 Oct 1952, 1955, 1956, A. L. Melander (1♂, 4♀; USNM); South Fork, Santa Ana River (<named-content xmlns:xlink="http://www.w3.org/1999/xlink" content-type="dwc:verbatimCoordinates" xlink:type="simple">34°10'N, 116°48.8'W</named-content>), 29 Jul 1942, A. L. Melander (1♂; USNM); Twenty-nine Palms (<named-content xmlns:xlink="http://www.w3.org/1999/xlink" content-type="dwc:verbatimCoordinates" xlink:type="simple">34°08.1'N, 116°03.3'W</named-content>), 6 Oct 1949, A. L. Melander (1♂; USNM). <italic>San Diego</italic>: El Cajon (<named-content xmlns:xlink="http://www.w3.org/1999/xlink" content-type="dwc:verbatimCoordinates" xlink:type="simple">32°47.6'N, 116°57.7'W</named-content>), 9 Aug 1944, A. L Melander (1♂; USNM).</p><p><italic>COLORADO. Archuleta</italic>: Pagosa Springs (<named-content xmlns:xlink="http://www.w3.org/1999/xlink" content-type="dwc:verbatimCoordinates" xlink:type="simple">37°15.8'N, 107°00.7'W</named-content>), 27 May 1969, W. W. Wirth (1♂; USNM). <italic>Boulder</italic>: Boulder (11 km N, <named-content xmlns:xlink="http://www.w3.org/1999/xlink" content-type="dwc:verbatimCoordinates" xlink:type="simple">40°11.6'N, 105°14.7'W</named-content>; 1525 m), 6 Jul 1986, R. Danielsson (1♂; ZIL). <italic>Custer</italic>: Wetmore (16 km SW; <named-content xmlns:xlink="http://www.w3.org/1999/xlink" content-type="dwc:verbatimCoordinates" xlink:type="simple">38°14'N, 105°06'W</named-content>), 8 Aug 1973, G. S. and S. Hevel (1♂; USNM). <italic>Dolores</italic>: Cahone (9 km N, Dolores River; <named-content xmlns:xlink="http://www.w3.org/1999/xlink" content-type="dwc:verbatimCoordinates" xlink:type="simple">37°38.9'N, 108°44.1'W</named-content>; 1955 m), 3 Aug 2007, D. and W. N. Mathis (3♂, 1♀; USNM). <italic>Gunnison</italic>: Crested Butte (<named-content xmlns:xlink="http://www.w3.org/1999/xlink" content-type="dwc:verbatimCoordinates" xlink:type="simple">38°52.8'N, 106°59.4'W</named-content>; 2682 m), 8 Jul-5 Aug 1957, A. H. Sturtevant (3♂; USNM); Gothic (<named-content xmlns:xlink="http://www.w3.org/1999/xlink" content-type="dwc:verbatimCoordinates" xlink:type="simple">38°57.5'N, 106°59.4'W</named-content>; 2895 m), 20-28 Jul 1957, A. H. Sturtevant (3♂; USNM); Rocky Mountain Biological Laboratory (<named-content xmlns:xlink="http://www.w3.org/1999/xlink" content-type="dwc:verbatimCoordinates" xlink:type="simple">38°57.5'N, 106°59.4'W</named-content>; 2895 m), 26 Aug 1961, D. L. Deonier (1♂; USNM).</p><p><italic>IDAHO. Cassia</italic>: Black Pine Mountains (<named-content xmlns:xlink="http://www.w3.org/1999/xlink" content-type="dwc:verbatimCoordinates" xlink:type="simple">42°09.3'N, 112°58.3'W</named-content>), 29 Sep 1969, G. F. Knowlton (1♂; USU). <italic>Oneida</italic>: Curlew National Grassland (<named-content xmlns:xlink="http://www.w3.org/1999/xlink" content-type="dwc:verbatimCoordinates" xlink:type="simple">42°12.5'N, 112°45'W</named-content>), 29 Jul 1969, G. F. Knowlton (1♂, 2♀; USU).</p><p><italic>MINNESOTA. Lake</italic>: Basswood Lake (<named-content xmlns:xlink="http://www.w3.org/1999/xlink" content-type="dwc:verbatimCoordinates" xlink:type="simple">48°04.5'N, 91°34.5'W</named-content>), 12 Jul-16 Aug 1950, E. F. Cook, J. W. Barnes (2♂, 1♀; USNM).</p><p><!--PageBreak--><italic>MONTANA. Lake</italic>: Swan Lake (4.8 km S; <named-content xmlns:xlink="http://www.w3.org/1999/xlink" content-type="dwc:verbatimCoordinates" xlink:type="simple">47°55.7'N, 113°50.7'W</named-content>), 10 Aug 1968, B. A. Foote (1♂; USNM).</p><p><italic>NEVADA. Lincoln</italic>: Alamo (6.5 km S; <named-content xmlns:xlink="http://www.w3.org/1999/xlink" content-type="dwc:verbatimCoordinates" xlink:type="simple">37°19'N, 115°10'W</named-content>), 17 May 2004, D. Mathis (2♂, 1♀; USNM). <italic>Nye</italic>: Ash Meadows National Wildlife Refuge (<named-content xmlns:xlink="http://www.w3.org/1999/xlink" content-type="dwc:verbatimCoordinates" xlink:type="simple">36°26.7'N, 116°21'W</named-content>), 12 May 2001, D. Mathis (6♂, 4♀; USNM). <italic>Washoe</italic>: Galena Creek (<named-content xmlns:xlink="http://www.w3.org/1999/xlink" content-type="dwc:verbatimCoordinates" xlink:type="simple">39°21.3'N, 119°46.1'W</named-content>), 18 Jul 1961, F. D. Parker (1♂; USNM).</p><p><italic>NEW MEXICO. Catron</italic>: Gila River (<named-content xmlns:xlink="http://www.w3.org/1999/xlink" content-type="dwc:verbatimCoordinates" xlink:type="simple">33°13.6'N, 106°15.1'W</named-content>; 1750 m, near Gila Cliff Dwellings National Monument), 15 Aug 2007, D. and W. N. Mathis (4♂; USNM). <italic>Chaves</italic>: Roswell (9 km E; Pecos River; <named-content xmlns:xlink="http://www.w3.org/1999/xlink" content-type="dwc:verbatimCoordinates" xlink:type="simple">33°23.8'N, 104°24'W</named-content>; 1060 m), 10 Aug 2007, D. and W. N. Mathis (1♂; USNM). <italic>Dona Ana</italic>: Las Cruces (<named-content xmlns:xlink="http://www.w3.org/1999/xlink" content-type="dwc:verbatimCoordinates" xlink:type="simple">32°18.7'N, 106°46.7'W</named-content>), 17 Jun 1950, L. D. Beamer (1♂; USNM). <italic>Grant</italic>: Bill Evans Lake (<named-content xmlns:xlink="http://www.w3.org/1999/xlink" content-type="dwc:verbatimCoordinates" xlink:type="simple">32°52.1'N, 108°34.5'W</named-content>; 1416 m), 14 Aug 2007, D. and W. N. Mathis (1♂; USNM); Mimbres River (NM Highways 61 and Royal John Mine Road; <named-content xmlns:xlink="http://www.w3.org/1999/xlink" content-type="dwc:verbatimCoordinates" xlink:type="simple">32°43.8'N, 107°52'W</named-content>; 1665 m), 13-22 Aug 2007, 2009, D. and W. N. Mathis, T. Zatwarnicki (3♂; USNM). <italic>Sandoval</italic>: La Cueva (Junction of Highways 126 and 4; <named-content xmlns:xlink="http://www.w3.org/1999/xlink" content-type="dwc:verbatimCoordinates" xlink:type="simple">35°52'N, 106°38.4'W</named-content>; 2342 m), 6 Aug 2007, D. and W. N. Mathis (11♂; USNM); Las Conchas (fishing access and picnic area, 17 km N La Cueva; <named-content xmlns:xlink="http://www.w3.org/1999/xlink" content-type="dwc:verbatimCoordinates" xlink:type="simple">35°48.9'N, 106°31.5'w</named-content>; 2550 m), 7 Aug 2007, D. and W. N. Mathis (1♂; USNM); Valles Caldera National Preserve (E Fork Jemez River; <named-content xmlns:xlink="http://www.w3.org/1999/xlink" content-type="dwc:verbatimCoordinates" xlink:type="simple">35°51'N, 106°29.5'W</named-content>; 2580 m), 6 Aug 2007, D. and W. N. Mathis (1♂; USNM); Valles Caldera National Preserve, Alamo Canyon (middle pond; <named-content xmlns:xlink="http://www.w3.org/1999/xlink" content-type="dwc:verbatimCoordinates" xlink:type="simple">35°54.9'N, 106°35'W</named-content>; 2645 m), 4 Aug 2008, D. and W. N. Mathis (3♂; USNM). <italic>San Miguel</italic>: Las Vegas (<named-content xmlns:xlink="http://www.w3.org/1999/xlink" content-type="dwc:verbatimCoordinates" xlink:type="simple">35°35.6'N, 105°13.4'W</named-content>), 26 Jun 1973, W. N. Mathis (1♂; USNM). <italic>Valencia</italic>: Los Lunas (<named-content xmlns:xlink="http://www.w3.org/1999/xlink" content-type="dwc:verbatimCoordinates" xlink:type="simple">34°48.4'N, 106°44'W</named-content>), 17-22 Jun 1963, J. G. Watts (2♂, 3♀; USNM); Rio Puerco (<named-content xmlns:xlink="http://www.w3.org/1999/xlink" content-type="dwc:verbatimCoordinates" xlink:type="simple">34°47.8'N, 106°59.5'W</named-content>; 1575 m), 9 Aug 2007, D. and W. N. Mathis (3♂; USNM).</p><p><italic>NORTH DAKOTA. Bowman</italic>: Bowman-Haley Dam and Reservoir (<named-content xmlns:xlink="http://www.w3.org/1999/xlink" content-type="dwc:verbatimCoordinates" xlink:type="simple">45°59.5'N, 103°15.4'W</named-content>; 840 m), 19 Jun 2008, D. and W. N. Mathis (1♂; USNM).</p><p><italic>OREGON. Baker</italic>: Goose Creek (35 km E Baker City; <named-content xmlns:xlink="http://www.w3.org/1999/xlink" content-type="dwc:verbatimCoordinates" xlink:type="simple">44°49.2'N, 117°27.79'W</named-content>; 825 m), 7 Jun 2006, D. and W. N. Mathis (1♂; USNM). <italic>Harney</italic>: Pikes Creek (<named-content xmlns:xlink="http://www.w3.org/1999/xlink" content-type="dwc:verbatimCoordinates" xlink:type="simple">42°34.5'N, 118°31.7'W</named-content>; 1320 m), 7 Aug 2005, D. and W. N. Mathis (16♂, 6♀; USNM). <italic>Jackson</italic>: Trail (<named-content xmlns:xlink="http://www.w3.org/1999/xlink" content-type="dwc:verbatimCoordinates" xlink:type="simple">42°38.9'N, 122°48.7'W</named-content>), 10 Aug, A. H. Sturtevant (1♂; USNM). <italic>Josephine</italic>: Grants Pass (<named-content xmlns:xlink="http://www.w3.org/1999/xlink" content-type="dwc:verbatimCoordinates" xlink:type="simple">42°26.3'N, 123°19.7'W</named-content>), 4 Aug 1952, H. A. Scullen (1♂; OSU). <italic>Linn</italic>: Monument Peak (<named-content xmlns:xlink="http://www.w3.org/1999/xlink" content-type="dwc:verbatimCoordinates" xlink:type="simple">44°41.7'N, 122°19.3'W</named-content>), 12 Jul 1972, W. N. Mathis (1♂; USNM).</p><p><italic>TEXAS. Bexar</italic>: Camp Stanley (<named-content xmlns:xlink="http://www.w3.org/1999/xlink" content-type="dwc:verbatimCoordinates" xlink:type="simple">29°41.7'N, 98°37'W</named-content>), Oct 1954 (1♂; USNM). <italic>Pecos</italic>: Bakersfield (<named-content xmlns:xlink="http://www.w3.org/1999/xlink" content-type="dwc:verbatimCoordinates" xlink:type="simple">30°53.5'N, 102°17.9'W</named-content>), 19 May 1950, A. H. Sturtevant (1♂; USNM).</p><p><italic>UTAH. Cache</italic>: Beaver Mountain (<named-content xmlns:xlink="http://www.w3.org/1999/xlink" content-type="dwc:verbatimCoordinates" xlink:type="simple">41°52.9'N, 111°33.5'W</named-content>), 13 Jul 1945, G. F. Knowlton (1♂; USNM). <italic>Carbon</italic>: Deadman Canyon (16 km NE Price; <named-content xmlns:xlink="http://www.w3.org/1999/xlink" content-type="dwc:verbatimCoordinates" xlink:type="simple">39°41.7'N, 110°44'W</named-content>; 2055 m), 14-19 Aug 2008, 2009, D. and W. N. Mathis, T. Zatwarnicki (4♂; USNM). <italic>Duchesne</italic>: Roosevelt (<named-content xmlns:xlink="http://www.w3.org/1999/xlink" content-type="dwc:verbatimCoordinates" xlink:type="simple">40°18'N, 109°59.3'W</named-content>), 29 Jun 1954, G. F. Knowlton (1♂; USNM). <italic>Emery</italic>: Green River (3.3 km N, <named-content xmlns:xlink="http://www.w3.org/1999/xlink" content-type="dwc:verbatimCoordinates" xlink:type="simple">39°01.7'N, 110°09.7'W</named-content>; 1253 m), 30 Jul 2007, D. and W. N. Mathis (4♂; USNM); San Rafael River (22.5 km SW Green River; <named-content xmlns:xlink="http://www.w3.org/1999/xlink" content-type="dwc:verbatimCoordinates" xlink:type="simple">38°55.7'N, 110°24.5'W</named-content>; 1270 m), 31 Jul 2007, D. and W. N. Mathis (4♂; USNM). <italic>Grand</italic>: Crystal Geyser (14.5 km SE Green River; <named-content xmlns:xlink="http://www.w3.org/1999/xlink" content-type="dwc:verbatimCoordinates" xlink:type="simple">38°56.3'N, 110°08.1'W</named-content>), 15 Aug 2008, D. and W. N. Mathis (4♂; USNM); Swasey Beach (15.3 km N Green River; <named-content xmlns:xlink="http://www.w3.org/1999/xlink" content-type="dwc:verbatimCoordinates" xlink:type="simple">39°07'N, 110°06.6'W</named-content>;<!--PageBreak--> Green River; 1255 m), 29 May-15 Aug 2007, 2008, D. and W. N. Mathis (4♂; USNM); Thompson Spring (8.9 km N Thompson Springs; <named-content xmlns:xlink="http://www.w3.org/1999/xlink" content-type="dwc:verbatimCoordinates" xlink:type="simple">39°02.3'N, 109°43.4'W</named-content>; 1740 m), 20 Aug 2009, W. N. Mathis, T. Zatwarnicki (2♂; USNM). <italic>Kane</italic>: Drip Tank Canyon (<named-content xmlns:xlink="http://www.w3.org/1999/xlink" content-type="dwc:verbatimCoordinates" xlink:type="simple">37°19.4'N, 111°31.8'W</named-content>), 15 May 2001, D. and W. N. Mathis (1♂; USNM). <italic>Millard</italic>: Delta (<named-content xmlns:xlink="http://www.w3.org/1999/xlink" content-type="dwc:verbatimCoordinates" xlink:type="simple">39°21.1'N, 112°34.6'W</named-content>), 14 Aug 1940, L. J. Lipovsky (1♂, 1♀; USNM); Delta (4.8 km W; <named-content xmlns:xlink="http://www.w3.org/1999/xlink" content-type="dwc:verbatimCoordinates" xlink:type="simple">39°19.4'N, 111°34.4'W</named-content>), 21 Jul 1968, W. N. Mathis (4♂, 11♀; USNM). <italic>Piute</italic>: Marysvale (<named-content xmlns:xlink="http://www.w3.org/1999/xlink" content-type="dwc:verbatimCoordinates" xlink:type="simple">38°27'N, 112°13.8'W</named-content>), 19 Sep 1952, A. H. Sturtevant (1♂; USNM). <italic>Salt Lake</italic>: Butterfield Canyon (<named-content xmlns:xlink="http://www.w3.org/1999/xlink" content-type="dwc:verbatimCoordinates" xlink:type="simple">40°29.2'N, 112°08.2'W</named-content>; 1890 m), 13 Aug 2008, D. and W. N. Mathis (3♂; USNM); Draper (<named-content xmlns:xlink="http://www.w3.org/1999/xlink" content-type="dwc:verbatimCoordinates" xlink:type="simple">40°31.6'N, 111°55.1'W</named-content>; Jordan River; 1320 m), 10 May 2007, D. and W. N. Mathis (6♂; USNM). <italic>Uintah</italic>: Lapoint (<named-content xmlns:xlink="http://www.w3.org/1999/xlink" content-type="dwc:verbatimCoordinates" xlink:type="simple">40°24.2'N, 109°47.6'W</named-content>), 29 Jun 1954, G. F. Knowlton (1♂, 4♀; KU); Vernal (<named-content xmlns:xlink="http://www.w3.org/1999/xlink" content-type="dwc:verbatimCoordinates" xlink:type="simple">40°27.3'N, 109°31.7'W</named-content>), 17 Jul 1952, G. F. Knowlton (1♂; USNM); Vernal Mountains (<named-content xmlns:xlink="http://www.w3.org/1999/xlink" content-type="dwc:verbatimCoordinates" xlink:type="simple">40°29.5'N, 109°27'W</named-content>), 17 Jul 1952, <!--PageBreak-->G. E. Bohart, G. F. Knowlton (5♂; USNM). <italic>Utah</italic>: American Fork Springs (<named-content xmlns:xlink="http://www.w3.org/1999/xlink" content-type="dwc:verbatimCoordinates" xlink:type="simple">40°22.6'N, 111°47.7'W</named-content>), 8 May 2001, R. W. Baumann, I. Winkler (3♂, 1♀; BYU); Goshen Springs (<named-content xmlns:xlink="http://www.w3.org/1999/xlink" content-type="dwc:verbatimCoordinates" xlink:type="simple">39°57.8'N, 111°51.2'W</named-content>), 16 Apr 2003, T. Zatwarnicki, W. N. Mathis (6♂; USNM).</p><p><italic>WASHINGTON. Benton</italic>: Plymouth (12 km W; <named-content xmlns:xlink="http://www.w3.org/1999/xlink" content-type="dwc:verbatimCoordinates" xlink:type="simple">45°56.1'N, 119°24.6'W</named-content>), 9 Jul 1978, R. S. Zack (1♂; WSU). <italic>Mason</italic>: Lilliwaup (<named-content xmlns:xlink="http://www.w3.org/1999/xlink" content-type="dwc:verbatimCoordinates" xlink:type="simple">47°28'N, 123°07'W</named-content>), 23 Jul 1917, A. L. Melander (1♂, 2♀; ANSP). <italic>Pierce</italic>: Sunrise Point, Mount Rainier National Park (1.6 km W; <named-content xmlns:xlink="http://www.w3.org/1999/xlink" content-type="dwc:verbatimCoordinates" xlink:type="simple">46°55.2'N, 121°35.2'W</named-content>), 22 Aug 1973, W. J. Turner (1♂; WSU).</p><p><italic>WYOMING. Carbon</italic>: Elk Mountain (5 km W; <named-content xmlns:xlink="http://www.w3.org/1999/xlink" content-type="dwc:verbatimCoordinates" xlink:type="simple">41°41.1'N, 106°26.4'W</named-content>), 20 Aug 1982, R. S. Zack (8♂; WSU).</p><p><bold>Distribution (<xref ref-type="fig" rid="F4">Fig. 8</xref>).</bold> <italic>Nearctic</italic>: Canada (Saskatchewan), Mexico (Baja California, Jalisco), United States (Alaska, Arizona, California, Colorado, Idaho, Minnesota, Montana, Nevada, New Mexico, North Dakota, Oregon, Texas, Utah, Washington, Wyoming). Palearctic: Afghanistan, Austria, Bulgaria, Croatia, France, Germany, Hungary, Italy, Lithuania, Poland, Russia (European Territory), Slovenia, Spain, Sweden, Yugoslavia.</p><p><bold>Remarks.</bold> In the Nearctic Region, this species has been found thus far only in the West, including Alaska, and the locality data suggest that the species probably also occurs in the western provinces of Canada.</p><p>As noted in the synonymy, many previous records of this species occurring in the New World were cited as <italic><tp:taxon-name>Allotrichoma laterale</tp:taxon-name></italic>, a common misidentification. In the Palearctic Region, <xref ref-type="bibr" rid="B63">Zatwarnicki (1991)</xref> and <xref ref-type="bibr" rid="B45">Mathis and Zatwarnicki (1995)</xref> listed two European species as being conspecific with <italic><tp:taxon-name>Allotrichoma bezzii</tp:taxon-name></italic>: <italic><tp:taxon-name>Allotrichoma lena</tp:taxon-name></italic> <xref ref-type="bibr" rid="B21">Dahl (1973</xref>: 354: Afghanistan. Herat: Bala Murghab (470 m); HT ♂) and <italic><tp:taxon-name>Allotrichoma pedemontanum</tp:taxon-name></italic> <xref ref-type="bibr" rid="B9">Canzoneri and Meneghini (1979</xref>: 629: Italy. fiume Po a Torino; HT ♂). We confirm their conspecificity here and thus, that these names are synonyms.</p><fig id="F3" position="float" orientation="portrait"><label>Figures 3–7.</label><caption><p>Illustration of <italic><tp:taxon-name>Allotrichoma bezzii</tp:taxon-name></italic> Becker (male) <bold>3</bold> epandrium, cerci, surstylus, posterior aspect <bold>4</bold> male 5th sternal flap and medial process, lateral aspect <bold>5</bold> epandrium, cerci, surstylus, lateral aspect <bold>6</bold> aedeagus, phallapodeme, gonite, hypandrium, ventral aspect <bold>7</bold> same, lateral aspect. Scale bar = 0.1 mm.</p></caption><graphic xmlns:xlink="http://www.w3.org/1999/xlink" xlink:href="ZooKeys-161-001-g003.jpg" position="float" orientation="portrait" xlink:type="simple"/></fig><fig id="F4" position="float" orientation="portrait"><label>Figure 8.</label><caption><p>Distribution of <italic><tp:taxon-name>Allotrichoma bezzii</tp:taxon-name></italic> Becker.</p></caption><graphic xmlns:xlink="http://www.w3.org/1999/xlink" xlink:href="ZooKeys-161-001-g004.jpg" position="float" orientation="portrait" xlink:type="simple"/></fig></tp:treatment-sec><tp:treatment-sec><!--Section generated to contain objects referenced in tp:taxon-treatment.--><fig id="F1" position="float" orientation="portrait"><label>Figure 1.</label><caption><p>Habitus frontispiece of <italic><tp:taxon-name>Allotrichoma bezzii</tp:taxon-name></italic> Becker.</p></caption><graphic xmlns:xlink="http://www.w3.org/1999/xlink" xlink:href="ZooKeys-161-001-g001.jpg" position="float" orientation="portrait" xlink:type="simple"/></fig></tp:treatment-sec><ref-list><ref id="B2"><mixed-citation xmlns:xlink="http://www.w3.org/1999/xlink" xlink:type="simple"><person-group><name name-style="western"><surname>Becker</surname><given-names>Th</given-names></name></person-group> (<year>1896</year>)<article-title> Dipterologische Studien IV. Ephydridae.</article-title><source>Berliner Entomologische Zeitschrift </source><volume>41</volume> (<issue>2</issue>): <fpage>91</fpage>-<lpage>276</lpage>.</mixed-citation></ref><ref id="B3"><mixed-citation xmlns:xlink="http://www.w3.org/1999/xlink" xlink:type="simple"><person-group><name name-style="western"><surname>Becker</surname><given-names>Th</given-names></name></person-group> (<year>1905</year>)<source> Ephydridae. Pp. 185–215. In: Becker T, Bezzi M, Kertész K, Stein P (Eds) Katalog der paläarktischen Dipteren Vol. 4, 328 pp. G. Wesselényi in Hódmezövásárhely, Budapest.</source></mixed-citation></ref><ref id="B63"><mixed-citation xmlns:xlink="http://www.w3.org/1999/xlink" xlink:type="simple"><person-group><name name-style="western"><surname>Zatwarnicki</surname><given-names>T</given-names></name></person-group> (<year>1991</year>)<article-title> Changes in nomenclature and synonymies of some genera and species of Ephydridae (Diptera).</article-title><source>Deutsche Entomologische Zeitschrift </source><volume>38</volume>(<issue>4–5</issue>): <fpage>295</fpage>-<lpage>333</lpage>. <ext-link ext-link-type="uri" xlink:href="http://dx.doi.org/10.1002/mmnd.19910380403" xlink:type="simple">doi: 10.1002/mmnd.19910380403</ext-link></mixed-citation></ref><ref id="B45"><mixed-citation xmlns:xlink="http://www.w3.org/1999/xlink" xlink:type="simple"><person-group><name name-style="western"><surname>Mathis</surname><given-names>WN</given-names></name><name name-style="western"><surname>Zatwarnicki</surname><given-names>T</given-names></name></person-group> (<year>1995</year>)<source>. A world catalog of the shore flies (Diptera: Ephydridae). Memoirs on Entomology, International 4: vi+423 pp.</source></mixed-citation></ref><ref id="B32"><mixed-citation xmlns:xlink="http://www.w3.org/1999/xlink" xlink:type="simple"><person-group><name name-style="western"><surname>Krivosheina</surname><given-names>MG</given-names></name><name name-style="western"><surname>Zatwarnicki</surname><given-names>T</given-names></name></person-group> (<year>1997</year>)<article-title> Some notes on the Old World <italic>Allotrichoma</italic> (Diptera: Ephydridae) with description of three new species.</article-title><source>Polskie Pismo Entomologiczne </source><volume>66</volume>: <fpage>291</fpage>-<lpage>310</lpage>.</mixed-citation></ref><ref id="B33"><mixed-citation xmlns:xlink="http://www.w3.org/1999/xlink" xlink:type="simple"><person-group><name name-style="western"><surname>Loew</surname><given-names>H</given-names></name></person-group> (<year>1860</year>)<source> Neue Beiträge zur Kenntniss der Dipteren. Siebenter Beitrag. Die Europaeischen Ephydrinidae und die bisher in Schlesien beobachteten Arten derselben. Programm der Königlichen Realschule zu Meseritz 1860, 46 pp.</source></mixed-citation></ref><ref id="B56"><mixed-citation xmlns:xlink="http://www.w3.org/1999/xlink" xlink:type="simple"><person-group><name name-style="western"><surname>Williston</surname><given-names>SW</given-names></name></person-group> (<year>1897</year>)<article-title> Diptera Brasiliana. Part IV.</article-title><source>Kansas University Quarterly series A, </source><volume>6</volume>: <fpage>1</fpage>-<lpage>12</lpage>.</mixed-citation></ref><ref id="B18"><mixed-citation xmlns:xlink="http://www.w3.org/1999/xlink" xlink:type="simple"><person-group><name name-style="western"><surname>Cresson</surname><given-names>ET Jr</given-names></name></person-group> (<year>1942</year>)<article-title> Synopses of North American Ephydridae (Diptera) I. The subfamily Psilopinae, with descriptions of new species.</article-title><source>Transactions of the American Entomological Society </source><volume>68</volume>: <fpage>101</fpage>-<lpage>128</lpage>.</mixed-citation></ref><ref id="B62"><mixed-citation xmlns:xlink="http://www.w3.org/1999/xlink" xlink:type="simple"><person-group><name name-style="western"><surname>Wirth</surname><given-names>WW</given-names></name><name name-style="western"><surname>Stone</surname><given-names>A</given-names></name></person-group> (<year>1956</year>)<source> Chapter 14. Aquatic Diptera. Pp. 372–482. In: Usinger RL (Ed) Aquatic insects of California. 508+x pp. University of California Press, Berkeley.</source></mixed-citation></ref><ref id="B58"><mixed-citation xmlns:xlink="http://www.w3.org/1999/xlink" xlink:type="simple"><person-group><name name-style="western"><surname>Wirth</surname><given-names>WW</given-names></name></person-group> (<year>1965</year>)<source> Ephydridae. Pp. 734–759. In: Stone A, <italic>et al</italic>. (Eds) A catalog of the Diptera of America north of Mexico. Handbook, 276: 1696 pp. U.S. Department of Agriculture, Washington, D.C.</source></mixed-citation></ref><ref id="B15"><mixed-citation xmlns:xlink="http://www.w3.org/1999/xlink" xlink:type="simple"><person-group><name name-style="western"><surname>Cole</surname><given-names>FR</given-names></name><name name-style="western"><surname>Schlinger</surname><given-names>ET</given-names></name></person-group> (<year>1969</year>)<source> The flies of western North America. 693+xi pp. University of California Press, Berkeley, Los Angeles, and London.</source></mixed-citation></ref><ref id="B21"><mixed-citation xmlns:xlink="http://www.w3.org/1999/xlink" xlink:type="simple"><person-group><name name-style="western"><surname>Dahl</surname><given-names>RG</given-names></name></person-group> (<year>1973</year>)<source> Beiträge zur Kenntnis der Fauna Afghanistans. Ephydridae, Diptera. Acta Musei Moraviae 56–57: 347–360.</source></mixed-citation></ref><ref id="B9"><mixed-citation xmlns:xlink="http://www.w3.org/1999/xlink" xlink:type="simple"><person-group><name name-style="western"><surname>Canzoneri</surname><given-names>S</given-names></name><name name-style="western"><surname>Meneghini</surname><given-names>D</given-names></name></person-group> (<year>1979</year>)<source> Gli Ephydridae della collezione della Beffa (Diptera, Brachycera). Bollettino del Museo civico di Storia naturale di Verona 6: 628–630, 1 fig.</source></mixed-citation></ref></ref-list></tp:taxon-treatment>
