# Supplementary material for: Revision of New World Species of the Shore-fly Subgenus Allotrichoma Becker of the Genus Allotrichoma with Description of the Subgenus Neotrichoma (Diptera, Ephydridae, Hecamedini)
Source: Zookeys. 2012 Jan 4;(161):1–101. doi: 10.3897/zookeys.161.2016 (PMC3267475; doi:10.3897/zookeys.161.2016)
Supplement: XML Treatment for Allotrichoma (Allotrichoma) bifurcatum [file zookeys.161.2016-treatment5.xml]

<!DOCTYPE tp:taxon-treatment
  PUBLIC "-//TaxonX//DTD Taxonomic Treatment Publishing DTD v0 20100105//EN" "tax-treatment-NSO.dtd">
<tp:taxon-treatment xmlns:tp="http://www.plazi.org/taxpub"><tp:treatment-meta><mixed-citation publication-type="journal"><person-group><name><surname>Mathis</surname><given-names>Wayne N.</given-names></name><name><surname>Zatwarnicki</surname><given-names>Tadeusz</given-names></name></person-group><article-title>Revision of New World Species of the Shore-fly Subgenus 
                    <italic>Allotrichoma</italic> Becker of the Genus 
                    <italic>Allotrichoma</italic> with Description of the Subgenus 
                    <italic>Neotrichoma</italic> (Diptera, Ephydridae, Hecamedini)</article-title><source>Zookeys</source><day>4</day><month>1</month><year>2012</year><volume>2012</volume><issue>161</issue><fpage>1</fpage><lpage>101</lpage><pub-id pub-id-type="doi">10.3897/zookeys.161.2016</pub-id></mixed-citation></tp:treatment-meta><tp:nomenclature><tp:taxon-name>
                        <tp:taxon-name-part taxon-name-part-type="genus">Allotrichoma</tp:taxon-name-part>
                        (<tp:taxon-name-part taxon-name-part-type="subgenus">Allotrichoma</tp:taxon-name-part>)
                        <tp:taxon-name-part taxon-name-part-type="species">bifurcatum</tp:taxon-name-part>
                        <object-id xmlns:xlink="http://www.w3.org/1999/xlink" xlink:type="simple">urn:lsid:zoobank.org:act:4EA5F0F3-54A0-4A71-A7EB-113C061B3BC7</object-id>
                        <object-id xmlns:xlink="http://www.w3.org/1999/xlink" xlink:type="simple">http://species-id.net/wiki/Allotrichoma_bifurcatum</object-id>
                    </tp:taxon-name><tp:taxon-status xmlns:xlink="http://www.w3.org/1999/xlink" xlink:type="simple">sp. n.</tp:taxon-status><xref ref-type="fig" rid="F5">Figs 9</xref><xref ref-type="fig" rid="F6">14</xref></tp:nomenclature><tp:treatment-sec sec-type="Description"><title>Description.</title><p>This species is distinguished from congeners by the following combination of characters: Small shore flies, body length 1.35–1.85 mm. <italic>Head</italic>: Medial facial carina above facial prominence shallow; labella broad, fleshy, shorter than mediproboscis; clypeus microtomentose, usually gray.</p><p><italic>Thorax</italic>: Presutural supra-alar seta present. Wing with costal vein ratio 0.27–0.29; M vein ratio 0.47–0.50.</p><p><italic>Abdomen</italic>: Male 5th sternal flap in lateral view (<xref ref-type="fig" rid="F5">Fig. 12</xref>) much longer than wide, truncate apically, bearing numerous, apical setae; 5th medial process in lateral view (<xref ref-type="fig" rid="F5">Fig. 12</xref>) elongate, bar-like, bearing 4–5 apical setulae. Male terminalia (<xref ref-type="fig" rid="F5">Figs 9–11, 13</xref>): Epandrium in posterior view (<xref ref-type="fig" rid="F5">Fig. 9</xref>) like an inverted U with short, apical medial flanges ventrally; epandrium in lateral view (<xref ref-type="fig" rid="F5">Fig. 10</xref>) simple, bar-like, height more than twice width; cercus in posterior view (<xref ref-type="fig" rid="F5">Fig. 9</xref>) pointed, nipple-like dorsally, first<!--PageBreak--> gradually broadened ventrally then rather abruptly curved laterally than medioventrally, generally gradually tapered, although medioventral portion almost parallel sided, dorsal and lateral portion bearing numerous setulae, most of medioventral portion bare except for 3 setulae at apex; cercus in lateral view (<xref ref-type="fig" rid="F5">Fig. 10</xref>) very shallowly curved anteriorly, wider dorsally, ventral half slightly tapered, nearly parallel sided, apex not abruptly broadened and bearing 3 setulae, these setulae about same length as setulae on dorsal portions; surstylus a ventral extension from ventral margin of epandrium, becoming slightly wider apically and bifurcate, anterior process bearing several setulae anteriorly, posterior process bearing a single setula; aedeagus in ventral view (<xref ref-type="fig" rid="F5">Fig. 11</xref>) elongate, narrowly ovate, slightly tapered apically, in lateral view (<xref ref-type="fig" rid="F5">Fig. 13</xref>) elongate, nearly straight; phallapodeme in lateral view (<xref ref-type="fig" rid="F5">Fig. 13</xref>) triangular, keel shorter than length, pointed; gonite in ventral view (<xref ref-type="fig" rid="F5">Fig. 11</xref>) somewhat bar-like, lateral margins sinuous, wider basally, apex with a short, nipple-like process medially that bears a single, short setula, also a subapical, setula; gonite in lateral view (<xref ref-type="fig" rid="F5">Fig. 13</xref>) wide basally, shallowly C-curved apically, tapered to apical point, with a subapical, nipple-like process, and apical portion narrow, elongate.</p></tp:treatment-sec><tp:treatment-sec sec-type="Type material"><title>Type material.</title><p>The holotype male is labeled “USA. UTAH. Utah: Lake Shore (<named-content xmlns:xlink="http://www.w3.org/1999/xlink" content-type="dwc:verbatimCoordinates" xlink:type="simple">40°06.9'N, 111°41.8'W</named-content>; 1370 m), 11 May 2007, D.&amp;W.N.Mathis/HOLOTYPE ♂ <italic><tp:taxon-name>Allotrichoma bifurcatum</tp:taxon-name></italic> W. Mathis &amp; T. Zatwarnicki USNM [red]/USNM ENT 00117956 [plastic bar code label].” The holotype is double mounted (minuten in a block of plastic elastomer), is in excellent condition, and is deposited in the USNM. Eighteen male paratypes bear the same locality label data as the holotype. Other paratypes are as follows: <italic>UTAH. Salt Lake</italic>: Butterfield Canyon (<named-content xmlns:xlink="http://www.w3.org/1999/xlink" content-type="dwc:verbatimCoordinates" xlink:type="simple">40°29.2'N, 112°08.2'W</named-content>; 1890 m), 14 May-13 Aug 2007, 2008, D. and W. N. Mathis (8♂, 1♀; USNM). <italic>Utah</italic>: Thistle (<named-content xmlns:xlink="http://www.w3.org/1999/xlink" content-type="dwc:verbatimCoordinates" xlink:type="simple">40°0.4'N, 111°29.7'W</named-content>; 1530 m), 11 May 2007, D. and W. N. Mathis (7♂, 2♀; USNM).</p></tp:treatment-sec><tp:treatment-sec sec-type="Type locality"><title>Type locality.</title><p>United States. Utah. Utah: Lake Shore (<named-content xmlns:xlink="http://www.w3.org/1999/xlink" content-type="dwc:verbatimCoordinates" xlink:type="simple">40°06.9'N, 111°41.8'W</named-content>; 1370 m).</p></tp:treatment-sec><tp:treatment-sec sec-type="Other specimens examined from the New World"><title>Other specimens examined from the New World.</title><p>CANADA. <italic>BRITISH COLUMBIA</italic>. Wasa Lake (<named-content xmlns:xlink="http://www.w3.org/1999/xlink" content-type="dwc:verbatimCoordinates" xlink:type="simple">49°47.6'N, 115°44.3'W</named-content>), 17 Jul 1974, P. H. Arnaud, Jr. (1♂, 3♀; CAS).</p><p>UNITED STATES. <italic>IDAHO. Boundary</italic>: Dawson Lake (<named-content xmlns:xlink="http://www.w3.org/1999/xlink" content-type="dwc:verbatimCoordinates" xlink:type="simple">48°46.3'N, 116°14.3'W</named-content>; 885 m), 3 Jun 2006, D. and W. N. Mathis, T. Zatwarnicki (2♂, 1♀; USNM); Solomon Lake (<named-content xmlns:xlink="http://www.w3.org/1999/xlink" content-type="dwc:verbatimCoordinates" xlink:type="simple">48°47.6'N, 116°06.1'W</named-content>; 825 m), 3 Jun 2006, W. N. Mathis, T. Zatwarnicki (3♂; TZ, USNM). <italic>Latah</italic>: Bear Creek (<named-content xmlns:xlink="http://www.w3.org/1999/xlink" content-type="dwc:verbatimCoordinates" xlink:type="simple">46°37.8'N, 116°32'W</named-content>), 28 Aug 1990, R. S. Zack (1♂; WSU); Big Meadow Creek (<named-content xmlns:xlink="http://www.w3.org/1999/xlink" content-type="dwc:verbatimCoordinates" xlink:type="simple">46°44'N, 116°45.5'W</named-content>), 31 Jul 1979, R. S. Zack (5♂; WSU); Helmer (1.6 km W; Little Boulder Creek; <named-content xmlns:xlink="http://www.w3.org/1999/xlink" content-type="dwc:verbatimCoordinates" xlink:type="simple">46°48'N, 116°29'W</named-content>), 28 Aug 1990, R. S. Zack (1♂; WSU); Moscow (9.5 km N, <named-content xmlns:xlink="http://www.w3.org/1999/xlink" content-type="dwc:verbatimCoordinates" xlink:type="simple">46°45'N, 117°W</named-content>), 22 May 1971, W. J. Turner (1♂; WSU). <italic>Nez Perce</italic>: Lake Waha (<named-content xmlns:xlink="http://www.w3.org/1999/xlink" content-type="dwc:verbatimCoordinates" xlink:type="simple">46°12.4'N, 116°50.1'W</named-content>), 9 Jun 1918, A. L. Melander (1♂; USNM).</p><p><italic>OREGON. Baker</italic>: Goose Creek (35 km E Baker City; <named-content xmlns:xlink="http://www.w3.org/1999/xlink" content-type="dwc:verbatimCoordinates" xlink:type="simple">44°49.2'N, 117°27.79'W</named-content>; 825 m), 7 Jun 2006, D. and W. N. Mathis, T. Zatwarnicki (3♂; TZ, USNM); Lower Goose Creek (<named-content xmlns:xlink="http://www.w3.org/1999/xlink" content-type="dwc:verbatimCoordinates" xlink:type="simple">44°49.2'N, 117°27.79'W</named-content>; 1220 m), 25 Jul 1976, E. J. Davis (1♂; WSU). <italic>Deschutes</italic>: Tumalo Reservoir (<named-content xmlns:xlink="http://www.w3.org/1999/xlink" content-type="dwc:verbatimCoordinates" xlink:type="simple">44°08.4'N, 121°24.9'W</named-content>), 23 Jun 1954, G. F. Knowlton (1♂; KU).</p><p><!--PageBreak--><italic>UTAH. Cache</italic>: Hyde Park (<named-content xmlns:xlink="http://www.w3.org/1999/xlink" content-type="dwc:verbatimCoordinates" xlink:type="simple">41°47.9'N, 111°49.1'W</named-content>), 4 Jul 1935, G. F. Knowlton (1♂; KU); Wellsville Canyon (<named-content xmlns:xlink="http://www.w3.org/1999/xlink" content-type="dwc:verbatimCoordinates" xlink:type="simple">41°36.2'N, 111°56.7'W</named-content>), 28 Jun 1954, G. F. Knowlton (1♂; KU). <italic>Carbon</italic>: Deadman Canyon (16 km NE Price; <named-content xmlns:xlink="http://www.w3.org/1999/xlink" content-type="dwc:verbatimCoordinates" xlink:type="simple">39°41.7'N, 110°44'W</named-content>; 2055 m), 14 Aug 2008, D. and W. N. Mathis (1♂; USNM). <italic>Salt Lake</italic>: Butterfield Canyon (<named-content xmlns:xlink="http://www.w3.org/1999/xlink" content-type="dwc:verbatimCoordinates" xlink:type="simple">40°29.2'N, 112°08.2'W</named-content>; 1890 m), 14 May–13 Aug 2007, 2008, D. and W.<!--PageBreak--><!--PageBreak--> N. Mathis (7♂, 1♀; USNM); Draper (<named-content xmlns:xlink="http://www.w3.org/1999/xlink" content-type="dwc:verbatimCoordinates" xlink:type="simple">40°31.6'N, 111°55.1'W</named-content>; Jordan River; 1320 m), 10 May 2007, D. and W. N. Mathis (2♂; USNM). <italic>Utah</italic>: Lake Shore (<named-content xmlns:xlink="http://www.w3.org/1999/xlink" content-type="dwc:verbatimCoordinates" xlink:type="simple">40°06.9'N, 111°41.8'W</named-content>; 1370 m), 11 May 2007, D. and W. N. Mathis (19♂; USNM); Provo Canyon, Sundance (<named-content xmlns:xlink="http://www.w3.org/1999/xlink" content-type="dwc:verbatimCoordinates" xlink:type="simple">40°23.1'N, 111°34.9'W</named-content>), 20 Jul 2001, I. Winkler (1♂; BYU); Thistle (<named-content xmlns:xlink="http://www.w3.org/1999/xlink" content-type="dwc:verbatimCoordinates" xlink:type="simple">40°0.4'N, 111°29.7'W</named-content>; 1530 m), 11 May 2007, D. and W. N. Mathis (7♂, 2♀; USNM).</p><p>WASHINGTON. <italic>Columbia</italic>: Dayton, Curl Lake, Tucannon River (<named-content xmlns:xlink="http://www.w3.org/1999/xlink" content-type="dwc:verbatimCoordinates" xlink:type="simple">46°15.2'N, 117°40.3'W</named-content>), 17 Jul 2009, D. Mathis (1♂, 1♀; USNM). <italic>Okanogan</italic>: Little Goose Lake (<named-content xmlns:xlink="http://www.w3.org/1999/xlink" content-type="dwc:verbatimCoordinates" xlink:type="simple">48°16.5'N, 119°31'W</named-content>), 22 Jul 1983, R. D. Akre, R. S. Zack (1♂; WSU).</p></tp:treatment-sec><tp:treatment-sec sec-type="Distribution"><title>Distribution.</title><p>(<xref ref-type="fig" rid="F6">Fig. 14</xref>) <italic><tp:taxon-name>Nearctic</tp:taxon-name></italic>: Canada (British Columbia), United States (Idaho, Oregon, Utah, Washington).</p></tp:treatment-sec><tp:treatment-sec sec-type="Etymology"><title>Etymology.</title><p>The species epithet, <italic>bifurcatum</italic>, is of Latin derivation and refers to the bifurcate apex of the surstylus of this species.</p></tp:treatment-sec><tp:treatment-sec sec-type="Remarks"><title>Remarks.</title><p>The distribution of this species is somewhat related to the Great Basin in western North America, where current climatic conditions are semiarid, although there is a northern extension into northern Idaho and British Columbia. Better sampling may reveal this species to be more widespread.</p><fig id="F5" position="float" orientation="portrait"><label>Figures 9–13.</label><caption><p>Illustration of <italic><tp:taxon-name>Allotrichoma bifurcatum</tp:taxon-name></italic> sp. n. (male) <bold>9</bold> epandrium, cerci, surstylus, posterior aspect <bold>10</bold> same, lateral aspect <bold>11</bold> aedeagus, phallapodeme, gonite, hypandrium, ventral aspect <bold>12</bold> male 5th sternal flap and medial process, lateral aspect <bold>13</bold> aedeagus, phallapodeme, gonite, hypandrium, lateral aspect. Scale bar = 0.1 mm.</p></caption><graphic xmlns:xlink="http://www.w3.org/1999/xlink" xlink:href="ZooKeys-161-001-g005.jpg" position="float" orientation="portrait" xlink:type="simple"/></fig><fig id="F6" position="float" orientation="portrait"><label>Figure 14.</label><caption><p>Distribution of <italic><tp:taxon-name>Allotrichoma bifurcatum</tp:taxon-name></italic> sp. n.</p></caption><graphic xmlns:xlink="http://www.w3.org/1999/xlink" xlink:href="ZooKeys-161-001-g006.jpg" position="float" orientation="portrait" xlink:type="simple"/></fig></tp:treatment-sec></tp:taxon-treatment>
