# Supplementary material for: Revision of New World Species of the Shore-fly Subgenus Allotrichoma Becker of the Genus Allotrichoma with Description of the Subgenus Neotrichoma (Diptera, Ephydridae, Hecamedini)
Source: Zookeys. 2012 Jan 4;(161):1–101. doi: 10.3897/zookeys.161.2016 (PMC3267475; doi:10.3897/zookeys.161.2016)
Supplement: XML Treatment for Allotrichoma (Allotrichoma) deonieri [file zookeys.161.2016-treatment6.xml]

<!DOCTYPE tp:taxon-treatment
  PUBLIC "-//TaxonX//DTD Taxonomic Treatment Publishing DTD v0 20100105//EN" "tax-treatment-NSO.dtd">
<tp:taxon-treatment xmlns:tp="http://www.plazi.org/taxpub"><tp:treatment-meta><mixed-citation publication-type="journal"><person-group><name><surname>Mathis</surname><given-names>Wayne N.</given-names></name><name><surname>Zatwarnicki</surname><given-names>Tadeusz</given-names></name></person-group><article-title>Revision of New World Species of the Shore-fly Subgenus 
                    <italic>Allotrichoma</italic> Becker of the Genus 
                    <italic>Allotrichoma</italic> with Description of the Subgenus 
                    <italic>Neotrichoma</italic> (Diptera, Ephydridae, Hecamedini)</article-title><source>Zookeys</source><day>4</day><month>1</month><year>2012</year><volume>2012</volume><issue>161</issue><fpage>1</fpage><lpage>101</lpage><pub-id pub-id-type="doi">10.3897/zookeys.161.2016</pub-id></mixed-citation></tp:treatment-meta><tp:nomenclature><tp:taxon-name>
                        <tp:taxon-name-part taxon-name-part-type="genus">Allotrichoma</tp:taxon-name-part>
                        (<tp:taxon-name-part taxon-name-part-type="subgenus">Allotrichoma</tp:taxon-name-part>)
                        <tp:taxon-name-part taxon-name-part-type="species">deonieri</tp:taxon-name-part>
                        <object-id xmlns:xlink="http://www.w3.org/1999/xlink" xlink:type="simple">http://species-id.net/wiki/Allotrichoma_deonieri</object-id>
                    </tp:taxon-name><tp:taxon-authority>Mathis &amp; Zatwarnicki</tp:taxon-authority><xref ref-type="fig" rid="F7">Figs 15</xref><xref ref-type="fig" rid="F8">20</xref><tp:nomenclature-citation-list><tp:nomenclature-citation><tp:taxon-name>Allotrichoma deonieri</tp:taxon-name><comment><xref ref-type="bibr" rid="B47">Mathis and Zatwarnicki 2010</xref>: 120 [United States. Virginia. Spotsylvania: Rappahannock River (<named-content xmlns:xlink="http://www.w3.org/1999/xlink" content-type="dwc:verbatimCoordinates" xlink:type="simple">38°18.8'N, 77°32.5'W</named-content>); HT ♂, USNM].</comment></tp:nomenclature-citation></tp:nomenclature-citation-list></tp:nomenclature><tp:treatment-sec sec-type="Description"><title>Description.</title><p>This species is distinguished from congeners by the following combination of characters: Small shore flies, body length 1.20–1.95 mm. <italic>Head</italic>: Medial facial carina above facial prominence shallow; labella broad, fleshy, shorter than mediproboscis; clypeus microtomentose, usually gray.</p><p><italic>Thorax</italic>: Presutural supra-alar seta present. Wing with costal vein ratio 0.31–0.39; M vein ratio 0.38–0.40.</p><p><italic>Abdomen</italic>: Male 5th sternal flap in lateral view (<xref ref-type="fig" rid="F7">Fig. 19</xref>) moderately elongate, curved, truncate apex bearing numerous setulae; 5th medial process in lateral view (<xref ref-type="fig" rid="F7">Fig. 19</xref>) elongate, bar-like, slightly curved, 4–5 setulae apically. Male terminalia (<xref ref-type="fig" rid="F7">Figs 15–18</xref>): Epandrium in posterior view (<xref ref-type="fig" rid="F7">Fig. 15</xref>) V-shaped with ventrolateral margin rounded and curved medially to base of surstyli; epandrium in lateral view (<xref ref-type="fig" rid="F7">Fig. 18</xref>) somewhat narrowly rectangular on dorsal half than abruptly projected and angled anteriorly before taper posteroventral to base of surstyli; cerci in posterior view (<xref ref-type="fig" rid="F7">Fig. 15</xref>) approximate dorsally then extended laterally to form an inverted V, each cercus robustly developed, medial margin distinctly sinuous, lateral margin shallowly and mostly evenly curved, bearing setae throughout length, especially medially and with <!--PageBreak-->very long setulae apically at expanded apex; cercus in lateral view (<xref ref-type="fig" rid="F7">Fig. 18</xref>) lunate on dorsal third, then narrowed, linear before expanded, truncate apex; surstyli (ventral extensions of epandrium) in posterior view narrow, broader at base, tapered to apex, apical 1/3 shallowly recurved and very slightly spatulate, bearing several short setulae; surstylus in lateral view (<xref ref-type="fig" rid="F7">Fig. 18</xref>) tapered on basal third, thereafter ventrally parallel<!--PageBreak--><!--PageBreak--> sided and shallowly curved, apical fourth bearing several short setulae; aedeagus in ventral view (<xref ref-type="fig" rid="F7">Fig. 16</xref>) elongate, narrowly ovate, bullet-like; very slightly tapered apically, in lateral view (<xref ref-type="fig" rid="F7">Fig. 17</xref>) elongate, nearly parallel sided, apex bluntly rounded; phallapodeme in lateral view (<xref ref-type="fig" rid="F7">Fig. 17</xref>) triangular, keel moderately tapered to form a triangular; gonite in ventral view (<xref ref-type="fig" rid="F7">Fig. 16</xref>) bar-like, mostly parallel sided except for short, lateral expansion at apex; gonite in lateral view (<xref ref-type="fig" rid="F7">Fig. 17</xref>) generally elongate, moderately wider basally, thereafter tapered gradually toward apex, apex produced as a lateral and ventral process, lateral process bearing 2 setulae, apical, process longer, bearing 1 setula.</p></tp:treatment-sec><tp:treatment-sec sec-type="Type material"><title>Type material.</title><p>The holotype male <italic><tp:taxon-name>Allotrichoma deonieri</tp:taxon-name></italic> is labeled “<bold>USA. V[IRGINI]A.</bold> Spotsylvania: Rappahannock River[,] <named-content xmlns:xlink="http://www.w3.org/1999/xlink" content-type="dwc:verbatimCoordinates" xlink:type="simple">38°18.8'N, 77°32.5'W</named-content>), 14 Aug 2006, D. &amp; Wayne N. Mathis/USNM ENT 00199488 [plastic bar code label]/HOLOTYPE ♂ <italic><tp:taxon-name>Allotrichoma deonieri</tp:taxon-name></italic> W. Mathis &amp; T. Zatwarnicki USNM [red].” The holotype is double mounted (minuten in a block of plastic), is in excellent condition, and is deposited in the USNM. Thirteen paratypes (10♂, 3♀; USNM) bear the same label data as the holotype. Other paratypes are as follows: <italic>VIRGINIA. Fairfax</italic>: Great Falls (Clay Pond; <named-content xmlns:xlink="http://www.w3.org/1999/xlink" content-type="dwc:verbatimCoordinates" xlink:type="simple">39°00.1'N, 77°15.4'W</named-content>), 13 Jun-17 Aug 2006, 2007, D. and W. N. Mathis (3♂; USNM); Great Falls (Patowmack Canal; <named-content xmlns:xlink="http://www.w3.org/1999/xlink" content-type="dwc:verbatimCoordinates" xlink:type="simple">39°00.1'N, 77°15.2'W</named-content>), 25 Jul-29 Aug 2006, 2007, 2008, D. and W. N. Mathis (8♂; USNM); Turkey Run (<named-content xmlns:xlink="http://www.w3.org/1999/xlink" content-type="dwc:verbatimCoordinates" xlink:type="simple">38°57.8'N, 77°09.4'W</named-content>), 10 Jul 2008, W. N. Mathis (1♂; USNM); Turkey Run (mouth; <named-content xmlns:xlink="http://www.w3.org/1999/xlink" content-type="dwc:verbatimCoordinates" xlink:type="simple">38°57.9'N, 77°09.4'W</named-content>), 8 Aug-17 Sep 2006, 2007, 2008, W. N. Mathis (31♂, 2♀; USNM). <italic>Rappahannock</italic>: Hazel River (NW Culpeper; <named-content xmlns:xlink="http://www.w3.org/1999/xlink" content-type="dwc:verbatimCoordinates" xlink:type="simple">38°33.8'N, 78°11.6'W</named-content>, 171 m), 28 Jun-24 Jul 2008, W. N. Mathis and T. Zatwarnicki (3♂; USNM). <italic>Spotsylvania</italic>: Rappahannock River (<named-content xmlns:xlink="http://www.w3.org/1999/xlink" content-type="dwc:verbatimCoordinates" xlink:type="simple">38°18.8'N, 77°32.5'W</named-content>), 3 Jul 2007, D. and W. N. Mathis (9♂; USNM). <italic>Stafford</italic>: Aquia Harbour, Aquia Creek (<named-content xmlns:xlink="http://www.w3.org/1999/xlink" content-type="dwc:verbatimCoordinates" xlink:type="simple">38°27.8'N, 77°23.1'W</named-content>), 2 Sep 2006, D. and W. N. Mathis (1♂; USNM); Aquia Harbour, Lions Park (<named-content xmlns:xlink="http://www.w3.org/1999/xlink" content-type="dwc:verbatimCoordinates" xlink:type="simple">38°27'N, 77°23.3'W</named-content>), 10 Apr-11 Aug 2006, 2009, W. N. Mathis (2♂; USNM); Falmouth (<named-content xmlns:xlink="http://www.w3.org/1999/xlink" content-type="dwc:verbatimCoordinates" xlink:type="simple">38°19.2'N, 77°28.1'W</named-content>; Rappahannock River; 9 m), 30 Jun 2007, D. and W. N. Mathis (3♂; USNM). <italic>York</italic>: Maury Lake (ca. James River; <named-content xmlns:xlink="http://www.w3.org/1999/xlink" content-type="dwc:verbatimCoordinates" xlink:type="simple">37°02.5'N, 76°29.2'W</named-content>), 19 Aug 2006, D. and W. N. Mathis (1♂; USNM).</p></tp:treatment-sec><tp:treatment-sec sec-type="Type locality"><title>Type locality.</title><p>United States. Virginia. <italic>Spotsylvania</italic>: Rappahannock River (<named-content xmlns:xlink="http://www.w3.org/1999/xlink" content-type="dwc:verbatimCoordinates" xlink:type="simple">38°18.8'N, 77°32.5'W</named-content>).</p></tp:treatment-sec><tp:treatment-sec sec-type="Other specimens examined from the New World"><title>Other specimens examined from the New World.</title><p>UNITED STATES. <italic>FLORIDA. Walton</italic>: Morrison Spring (<named-content xmlns:xlink="http://www.w3.org/1999/xlink" content-type="dwc:verbatimCoordinates" xlink:type="simple">30°38.7'N, 85°53.7'W</named-content>), 31 Jul 1962, D. L. Deonier (1♂; USNM).</p><p><italic>LOUISIANA. East Carroll</italic>: Lake Providence (<named-content xmlns:xlink="http://www.w3.org/1999/xlink" content-type="dwc:verbatimCoordinates" xlink:type="simple">32°48.3'N, 91°10.2'W</named-content>), 14 Jul 1953, W. W. Wirth (1♂, 2♀; USNM).</p><p><italic>MARYLAND. Garrett</italic>: Broadford Lake (<named-content xmlns:xlink="http://www.w3.org/1999/xlink" content-type="dwc:verbatimCoordinates" xlink:type="simple">39°24.7'N, 79°22.4'W</named-content>; 750 m), 20 Jun 2007, D. and W. N. Mathis (1♂; USNM).</p><p><italic>MISSISSIPPI. Washington</italic>: Leroy Percy State Park (W Hollandale; <named-content xmlns:xlink="http://www.w3.org/1999/xlink" content-type="dwc:verbatimCoordinates" xlink:type="simple">33°09.8'N, 90°56.2'W</named-content>; 63 m), 9 Jun 2004, W. N. Mathis (6♂, 3♀; USNM).</p><p><italic>TENNESSEE. Obion</italic>: Reelfoot State Park, Reelfoot Lake (<named-content xmlns:xlink="http://www.w3.org/1999/xlink" content-type="dwc:verbatimCoordinates" xlink:type="simple">36°21.1'N, 89°25.5'W</named-content>), 16 Aug 1962, D. L. Deonier (3♂, 7♀; USNM). <italic>Shelby</italic>: Meeman Shelby State Park (Piersol Lake; <named-content xmlns:xlink="http://www.w3.org/1999/xlink" content-type="dwc:verbatimCoordinates" xlink:type="simple">35°20.4'N, 90°02.1'W</named-content>; 98 m), 10 Jun 2004, W. N. Mathis (4♂, 4♀; USNM).</p><p><!--PageBreak--><italic>WEST VIRGINIA. Mercer</italic>: Ceres (Kee Reservoir; <named-content xmlns:xlink="http://www.w3.org/1999/xlink" content-type="dwc:verbatimCoordinates" xlink:type="simple">37°18.4'N, 81°10.4'W</named-content>; 757 m), 24 Sep 2007, D. and W. N. Mathis (1♂; USNM).</p></tp:treatment-sec><tp:treatment-sec sec-type="Distribution"><title>Distribution.</title><p>(<xref ref-type="fig" rid="F8">Fig. 20</xref>) <italic>Nearctic</italic>: United States (Florida, Louisiana, Maryland, Mississippi, Tennessee, Virginia, West Virginia).</p></tp:treatment-sec><tp:treatment-sec sec-type="Etymology"><title>Etymology.</title><p>The species epithet, <italic>deonieri</italic>, is a genitive patronym to honor one of the collectors of this species, D. L. Deonier, a long-time student of shore flies. Dick is not only our friend and colleague but an excellent field biologist. His collecting efforts have greatly assisted our research on shore flies.</p></tp:treatment-sec><tp:treatment-sec sec-type="Remarks"><title>Remarks.</title><p>Although most records of this species are from the drainage of the Mississippi River, including nearby tributaries, the records from Maryland and Virginia represent a completely different drainage system.</p><fig id="F7" position="float" orientation="portrait"><label>Figures 15–19.</label><caption><p>Illustration of <italic><tp:taxon-name>Allotrichoma deonieri</tp:taxon-name></italic> Mathis and Zatwarnicki (male) <bold>15</bold> epandrium, cerci, surstylus, posterior aspect <bold>16</bold> aedeagus, phallapodeme, gonite, hypandrium, ventral aspect <bold>17</bold> same, lateral aspect <bold>18</bold> epandrium, cerci, surstylus, lateral aspect <bold>19</bold> male 5th sternal flap and medial process, lateral aspect. Scale bar = 0.1 mm.</p></caption><graphic xmlns:xlink="http://www.w3.org/1999/xlink" xlink:href="ZooKeys-161-001-g007.jpg" position="float" orientation="portrait" xlink:type="simple"/></fig><fig id="F8" position="float" orientation="portrait"><label>Figure 20.</label><caption><p>Distribution of <italic><tp:taxon-name>Allotrichoma deonieri</tp:taxon-name></italic> Mathis and Zatwarnicki.</p></caption><graphic xmlns:xlink="http://www.w3.org/1999/xlink" xlink:href="ZooKeys-161-001-g008.jpg" position="float" orientation="portrait" xlink:type="simple"/></fig></tp:treatment-sec><ref-list><ref id="B47"><mixed-citation xmlns:xlink="http://www.w3.org/1999/xlink" xlink:type="simple"><person-group><name name-style="western"><surname>Mathis</surname><given-names>WN</given-names></name><name name-style="western"><surname>Zatwarnicki</surname><given-names>T</given-names></name></person-group> (<year>2010</year>)<article-title> New species and other taxonomic modifications for shore flies from the Delmarva States (Diptera: Ephydridae).</article-title><source>Proceedings of the Entomological Society of Washington </source><volume>112</volume>: <fpage>97</fpage>-<lpage>128</lpage>. <ext-link ext-link-type="uri" xlink:href="http://dx.doi.org/10.4289/0013-8797-112.1.97" xlink:type="simple">doi: 10.4289/0013-8797-112.1.97</ext-link></mixed-citation></ref></ref-list></tp:taxon-treatment>
