# Supplementary material for: Revision of New World Species of the Shore-fly Subgenus Allotrichoma Becker of the Genus Allotrichoma with Description of the Subgenus Neotrichoma (Diptera, Ephydridae, Hecamedini)
Source: Zookeys. 2012 Jan 4;(161):1–101. doi: 10.3897/zookeys.161.2016 (PMC3267475; doi:10.3897/zookeys.161.2016)
Supplement: XML Treatment for Allotrichoma (Allotrichoma) dynatum [file zookeys.161.2016-treatment7.xml]

<!DOCTYPE tp:taxon-treatment
  PUBLIC "-//TaxonX//DTD Taxonomic Treatment Publishing DTD v0 20100105//EN" "tax-treatment-NSO.dtd">
<tp:taxon-treatment xmlns:tp="http://www.plazi.org/taxpub"><tp:treatment-meta><mixed-citation publication-type="journal"><person-group><name><surname>Mathis</surname><given-names>Wayne N.</given-names></name><name><surname>Zatwarnicki</surname><given-names>Tadeusz</given-names></name></person-group><article-title>Revision of New World Species of the Shore-fly Subgenus 
                    <italic>Allotrichoma</italic> Becker of the Genus 
                    <italic>Allotrichoma</italic> with Description of the Subgenus 
                    <italic>Neotrichoma</italic> (Diptera, Ephydridae, Hecamedini)</article-title><source>Zookeys</source><day>4</day><month>1</month><year>2012</year><volume>2012</volume><issue>161</issue><fpage>1</fpage><lpage>101</lpage><pub-id pub-id-type="doi">10.3897/zookeys.161.2016</pub-id></mixed-citation></tp:treatment-meta><tp:nomenclature><tp:taxon-name>
                        <tp:taxon-name-part taxon-name-part-type="genus">Allotrichoma</tp:taxon-name-part>
                        (<tp:taxon-name-part taxon-name-part-type="subgenus">Allotrichoma</tp:taxon-name-part>)
                        <tp:taxon-name-part taxon-name-part-type="species">dynatum</tp:taxon-name-part>
                        <object-id xmlns:xlink="http://www.w3.org/1999/xlink" xlink:type="simple">urn:lsid:zoobank.org:act:5D7781D0-CEC5-4870-97BB-F5D6466F155B</object-id>
                        <object-id xmlns:xlink="http://www.w3.org/1999/xlink" xlink:type="simple">http://species-id.net/wiki/Allotrichoma_dynatum</object-id>
                    </tp:taxon-name><tp:taxon-status xmlns:xlink="http://www.w3.org/1999/xlink" xlink:type="simple">sp. n.</tp:taxon-status><xref ref-type="fig" rid="F9">Figs 21</xref><xref ref-type="fig" rid="F10">26</xref><tp:nomenclature-citation-list><tp:nomenclature-citation><tp:taxon-name>Allotrichoma laterale</tp:taxon-name><comment> of authors, not <xref ref-type="bibr" rid="B33">Loew 1860</xref> [misidentification]. <xref ref-type="bibr" rid="B2">Becker 1896</xref>: 121 [generic combination]. <xref ref-type="bibr" rid="B56">Williston 1897</xref>: 4 [compared with <italic><tp:taxon-name>Allotrichoma abdominale</tp:taxon-name></italic> Williston]. <xref ref-type="bibr" rid="B18">Cresson 1942</xref>: 108 [list, west coast of United States]. <xref ref-type="bibr" rid="B62">Wirth and Stone 1956</xref>: 467 [key]. <xref ref-type="bibr" rid="B58">Wirth 1965</xref>: 736 [Nearctic catalog, in part]. <xref ref-type="bibr" rid="B15">Cole 1969</xref>: 397 [list]. <xref ref-type="bibr" rid="B45">Mathis and Zatwarnicki 1995</xref>: 151–152 [world catalog, in part].</comment></tp:nomenclature-citation></tp:nomenclature-citation-list></tp:nomenclature><tp:treatment-sec sec-type="Description"><title>Description.</title><p>This species is distinguished from congeners by the following combination of characters: Small to moderately small shore flies, body length 1.40–2.00 mm. <italic>Head</italic>: Medial facial carina above facial prominence shallow; labella broad, fleshy, shorter than mediproboscis; clypeus microtomentose, usually gray.</p><p><italic>Thorax</italic>: Presutural supra-alar seta present. Wing with costal vein ratio 0.35–0.36; M vein ratio 0.47–0.52.</p><p><italic>Abdomen</italic>: Male 5th sternal flap in lateral view (<xref ref-type="fig" rid="F25">Fig. 25</xref>) relatively shallow but long, bearing 6–8, tuberculate setae; 5th medial process in lateral view (<xref ref-type="fig" rid="F25">Fig. 25</xref>) robust, greatly enlarged basally, with a posterior projection, broadly pointed apically, bear row of setulae anteroapically. Male terminalia (<xref ref-type="fig" rid="F21">Figs 21</xref>–24): Epandrium in posterior view (<xref ref-type="fig" rid="F21">Fig. 21</xref>) ovately rounded on dorsal half, wider than high; epandrium in lateral view (<xref ref-type="fig" rid="F22">Fig. 22</xref>) with anterior and posterior margins of dorsal half nearly straight and parallel sided; cercus robust, thick, in posterior view (<xref ref-type="fig" rid="F21">Fig. 21</xref>) pointed dorsally, gradually broadened ventrally then rather abruptly curved laterally and ventrally as a slightly tapered, elongate process that bears numerous long setulae apically and along posterior margin; cercus in lateral view (<xref ref-type="fig" rid="F22">Fig. 22</xref>) slightly curved, wider dorsally, ventral half nearly parallel sided, apex broadened and bearing setulae; surstyli in posterior view as parallel, narrow, elongate processes that bear setulae on apical portion, apex narrowly rounded; surstylus in lateral view shallowly curved, basal half slightly tapered, apical<!--PageBreak--> half almost parallel sided, apical portion bearing short setulae, apex tapered to narrow point; aedeagus in ventral view (<xref ref-type="fig" rid="F23">Fig. 23</xref>) elongate, moderately narrowly ovate, tapered apically, in lateral view (<xref ref-type="fig" rid="F24">Fig. 24</xref>) narrowly elongate, somewhat lunate; phallapodeme in lateral view (<xref ref-type="fig" rid="F24">Fig. 24</xref>) very narrowly triangular, digitiform keel shorter than length, pointed; gonite in ventral view (<xref ref-type="fig" rid="F23">Fig. 23</xref>) bar-like, very slightly wider basally, apex with <!--PageBreak--><!--PageBreak-->short, lateral process, apex bearing setula, in lateral view (<xref ref-type="fig" rid="F24">Fig. 24</xref>) wide basally, gently curved, tapered to apical point, with a subapical, short process that bears a setula.</p></tp:treatment-sec><tp:treatment-sec sec-type="Type material"><title>Type material.</title><p>The holotype male is labeled “OREGON BentonCo Finley WildlRefg 18 June 1976 Wayne N. Mathis/HOLOTYPE ♂ <italic><tp:taxon-name>Allotrichoma dynatum</tp:taxon-name></italic> W. Mathis &amp; T. Zatwarnicki USNM [red]/USNM ENT 00117957 [plastic bar code label].” The holotype is double mounted (minuten in a block of plastic), is in excellent condition, and is deposited in the USNM. Fifty paratypes (27♂, 23♀; USNM) bear the same locality data as the holotype but with collection dates from 3 Jul 1972 to 18 Jun 1976.</p></tp:treatment-sec><tp:treatment-sec sec-type="Type locality"><title>Type locality.</title><p>United States. Oregon. Benton: Finley National Wildlife Refuge (<named-content xmlns:xlink="http://www.w3.org/1999/xlink" content-type="dwc:verbatimCoordinates" xlink:type="simple">44°24.6'N, 123°19.5'W</named-content>).</p></tp:treatment-sec><tp:treatment-sec sec-type="Other specimens examined from the New World"><title>Other specimens examined from the New World.</title><p>CANADA. <italic>BRITISH COLUMBIA</italic>. Revelstoke, Murphys Ranch (<named-content xmlns:xlink="http://www.w3.org/1999/xlink" content-type="dwc:verbatimCoordinates" xlink:type="simple">50°58'N, 118°48'W</named-content>), 1 Jul 1968, W. W. Wirth (1♂; USNM). Savona (<named-content xmlns:xlink="http://www.w3.org/1999/xlink" content-type="dwc:verbatimCoordinates" xlink:type="simple">50°45.2’N, 120°50.6’W</named-content>), 19 Jul 1988, R. Danielsson (1♂; ZIL).</p><p>UNITED STATES. <italic>OREGON. Benton</italic>: Cary's Grove (<named-content xmlns:xlink="http://www.w3.org/1999/xlink" content-type="dwc:verbatimCoordinates" xlink:type="simple">44°22.6'N, 123°36.1'W</named-content>), 2 Sep 1974, W. N. Mathis (2♂, 1♀; USNM); Corvallis (<named-content xmlns:xlink="http://www.w3.org/1999/xlink" content-type="dwc:verbatimCoordinates" xlink:type="simple">44°33.9'N, 123°15.7'W</named-content>), 15 Jul 1972, W. N. Mathis (1♂; USNM); McDonald Forest, Oak Creek (<named-content xmlns:xlink="http://www.w3.org/1999/xlink" content-type="dwc:verbatimCoordinates" xlink:type="simple">44°33.3'N, 123°16.7'W</named-content>), 30 Jun 1971, G. C. Steyskal (1♂; USNM); Rock Creek (6.4 km SW Philomath; <named-content xmlns:xlink="http://www.w3.org/1999/xlink" content-type="dwc:verbatimCoordinates" xlink:type="simple">44°30.1'N, 123°26.2'W</named-content>), 29 May 1972, W. N. Mathis (1♂; USNM). <italic>Douglas</italic>: North Umpqua River (<named-content xmlns:xlink="http://www.w3.org/1999/xlink" content-type="dwc:verbatimCoordinates" xlink:type="simple">42°43.2'N, 122°60'W</named-content>; 250 m), 31 Jul 2005, D. and W. N. Mathis (1♂; USNM). <italic>Josephine</italic>: Grants Pass (<named-content xmlns:xlink="http://www.w3.org/1999/xlink" content-type="dwc:verbatimCoordinates" xlink:type="simple">42°26.3'N, 123°19.7'W</named-content>), 4 Aug 1952, H. A. Scullen (1♂; OSU). <italic>Linn</italic>: Waterloo (<named-content xmlns:xlink="http://www.w3.org/1999/xlink" content-type="dwc:verbatimCoordinates" xlink:type="simple">44°29.6'N, 122°49.5'W</named-content>), 24 Jul 1974, W. N. Mathis (3♂; USNM).</p><p><italic>WASHINGTON. Clallam</italic>: Sequim (<named-content xmlns:xlink="http://www.w3.org/1999/xlink" content-type="dwc:verbatimCoordinates" xlink:type="simple">48°04.8'N, 123°06.1'W</named-content>), 2 Aug 1951 (1♂; USNM). <italic>Pacific</italic>: Ocean Park (<named-content xmlns:xlink="http://www.w3.org/1999/xlink" content-type="dwc:verbatimCoordinates" xlink:type="simple">46°29.5'N, 124°03'W</named-content>), 22 Aug 1957, M. T. James (1♂; USNM).</p></tp:treatment-sec><tp:treatment-sec sec-type="Distribution"><title>Distribution.</title><p>(<xref ref-type="fig" rid="F10">Fig. 26</xref>) <italic>Nearctic</italic>: Canada (British Columbia), United States (Oregon, Washington).</p></tp:treatment-sec><tp:treatment-sec sec-type="Etymology"><title>Etymology.</title><p>The species epithet, <italic>dynatum</italic>, is derived from the Greek work <italic>dynamis</italic>, meaning strong or powerful, alluding to the well-developed cerci of this species.</p></tp:treatment-sec><tp:treatment-sec sec-type="Remarks"><title>Remarks.</title><p>In the Nearctic Region, this is a western species that has been collected west of the Sierra/Cascade cordillera in the states of Oregon and Washington and in the province of British Columbia.</p><fig id="F9" position="float" orientation="portrait"><label>Figures 21–25.</label><caption><p>Illustration of <italic><tp:taxon-name>Allotrichoma dynatum</tp:taxon-name></italic> sp. n. (male) <bold>21</bold> epandrium, cerci, surstylus, posterior aspect <bold>22</bold> same, lateral aspect <bold>23</bold> aedeagus, phallapodeme, gonite, hypandrium, ventral aspect <bold>24</bold> same, lateral aspect <bold>25</bold> male 5th sternal flap and medial process, lateral aspect. Scale bar = 0.1 mm.</p></caption><graphic xmlns:xlink="http://www.w3.org/1999/xlink" xlink:href="ZooKeys-161-001-g009.jpg" position="float" orientation="portrait" xlink:type="simple"/></fig><fig id="F10" position="float" orientation="portrait"><label>Figure 26.</label><caption><p>Distribution of <italic><tp:taxon-name>Allotrichoma dynatum</tp:taxon-name></italic> sp. n.</p></caption><graphic xmlns:xlink="http://www.w3.org/1999/xlink" xlink:href="ZooKeys-161-001-g010.jpg" position="float" orientation="portrait" xlink:type="simple"/></fig></tp:treatment-sec><tp:treatment-sec><!--Section generated to contain objects referenced in tp:taxon-treatment.--><fig id="F25" position="float" orientation="portrait"><label>Figures 69–73.</label><caption><p>Illustration of <italic><tp:taxon-name>Allotrichoma wallowa</tp:taxon-name></italic> sp. n. (male) <bold>69</bold> epandrium, cerci, surstylus, posterior aspect <bold>70</bold> male 5th sternal flap and medial process, lateral aspect <bold>71</bold> aedeagus, phallapodeme, gonite, hypandrium, ventral aspect <bold>72</bold> same, lateral aspect <bold>73</bold> epandrium, cerci, surstylus, lateral aspect. Scale bar = 0.1 mm.</p></caption><graphic xmlns:xlink="http://www.w3.org/1999/xlink" xlink:href="ZooKeys-161-001-g025.jpg" position="float" orientation="portrait" xlink:type="simple"/></fig><fig id="F21" position="float" orientation="portrait"><label>Figures 57–61.</label><caption><p>Illustration of <italic><tp:taxon-name>Allotrichoma schumanni</tp:taxon-name></italic> Papp (male) <bold>57</bold> aedeagus, phallapodeme, gonite, hypandrium, ventral aspect <bold>58</bold> same, lateral aspect <bold>59</bold> epandrium, cerci, surstylus, lateral aspect <bold>60</bold> same, posterior aspect <bold>61</bold> male 5th sternal flap and medial process, lateral aspect. Scale bar = 0.1 mm.</p></caption><graphic xmlns:xlink="http://www.w3.org/1999/xlink" xlink:href="ZooKeys-161-001-g021.jpg" position="float" orientation="portrait" xlink:type="simple"/></fig><fig id="F22" position="float" orientation="portrait"><label>Figure 62.</label><caption><p>Distribution of <italic><tp:taxon-name>Allotrichoma schumanni</tp:taxon-name></italic> Papp.</p></caption><graphic xmlns:xlink="http://www.w3.org/1999/xlink" xlink:href="ZooKeys-161-001-g022.jpg" position="float" orientation="portrait" xlink:type="simple"/></fig><fig id="F23" position="float" orientation="portrait"><label>Figures 63–67.</label><caption><p>Illustration of <italic><tp:taxon-name>Allotrichoma simplex</tp:taxon-name></italic> (Loew) (male) <bold>63</bold> epandrium, cerci, surstylus, posterior aspect <bold>64</bold> same, lateral aspect <bold>65</bold> aedeagus, phallapodeme, gonite, hypandrium, ventral aspect <bold>66</bold> same, lateral aspect <bold>67</bold> male 5th sternal flap and medial process, lateral aspect. Scale bar = 0.1 mm.</p></caption><graphic xmlns:xlink="http://www.w3.org/1999/xlink" xlink:href="ZooKeys-161-001-g023.jpg" position="float" orientation="portrait" xlink:type="simple"/></fig><fig id="F24" position="float" orientation="portrait"><label>Figure 68.</label><caption><p>Distribution of <italic><tp:taxon-name>Allotrichoma simplex</tp:taxon-name></italic> (Loew).</p></caption><graphic xmlns:xlink="http://www.w3.org/1999/xlink" xlink:href="ZooKeys-161-001-g024.jpg" position="float" orientation="portrait" xlink:type="simple"/></fig></tp:treatment-sec><ref-list><ref id="B33"><mixed-citation xmlns:xlink="http://www.w3.org/1999/xlink" xlink:type="simple"><person-group><name name-style="western"><surname>Loew</surname><given-names>H</given-names></name></person-group> (<year>1860</year>)<source> Neue Beiträge zur Kenntniss der Dipteren. Siebenter Beitrag. Die Europaeischen Ephydrinidae und die bisher in Schlesien beobachteten Arten derselben. Programm der Königlichen Realschule zu Meseritz 1860, 46 pp.</source></mixed-citation></ref><ref id="B2"><mixed-citation xmlns:xlink="http://www.w3.org/1999/xlink" xlink:type="simple"><person-group><name name-style="western"><surname>Becker</surname><given-names>Th</given-names></name></person-group> (<year>1896</year>)<article-title> Dipterologische Studien IV. Ephydridae.</article-title><source>Berliner Entomologische Zeitschrift </source><volume>41</volume> (<issue>2</issue>): <fpage>91</fpage>-<lpage>276</lpage>.</mixed-citation></ref><ref id="B56"><mixed-citation xmlns:xlink="http://www.w3.org/1999/xlink" xlink:type="simple"><person-group><name name-style="western"><surname>Williston</surname><given-names>SW</given-names></name></person-group> (<year>1897</year>)<article-title> Diptera Brasiliana. Part IV.</article-title><source>Kansas University Quarterly series A, </source><volume>6</volume>: <fpage>1</fpage>-<lpage>12</lpage>.</mixed-citation></ref><ref id="B18"><mixed-citation xmlns:xlink="http://www.w3.org/1999/xlink" xlink:type="simple"><person-group><name name-style="western"><surname>Cresson</surname><given-names>ET Jr</given-names></name></person-group> (<year>1942</year>)<article-title> Synopses of North American Ephydridae (Diptera) I. The subfamily Psilopinae, with descriptions of new species.</article-title><source>Transactions of the American Entomological Society </source><volume>68</volume>: <fpage>101</fpage>-<lpage>128</lpage>.</mixed-citation></ref><ref id="B62"><mixed-citation xmlns:xlink="http://www.w3.org/1999/xlink" xlink:type="simple"><person-group><name name-style="western"><surname>Wirth</surname><given-names>WW</given-names></name><name name-style="western"><surname>Stone</surname><given-names>A</given-names></name></person-group> (<year>1956</year>)<source> Chapter 14. Aquatic Diptera. Pp. 372–482. In: Usinger RL (Ed) Aquatic insects of California. 508+x pp. University of California Press, Berkeley.</source></mixed-citation></ref><ref id="B58"><mixed-citation xmlns:xlink="http://www.w3.org/1999/xlink" xlink:type="simple"><person-group><name name-style="western"><surname>Wirth</surname><given-names>WW</given-names></name></person-group> (<year>1965</year>)<source> Ephydridae. Pp. 734–759. In: Stone A, <italic>et al</italic>. (Eds) A catalog of the Diptera of America north of Mexico. Handbook, 276: 1696 pp. U.S. Department of Agriculture, Washington, D.C.</source></mixed-citation></ref><ref id="B15"><mixed-citation xmlns:xlink="http://www.w3.org/1999/xlink" xlink:type="simple"><person-group><name name-style="western"><surname>Cole</surname><given-names>FR</given-names></name><name name-style="western"><surname>Schlinger</surname><given-names>ET</given-names></name></person-group> (<year>1969</year>)<source> The flies of western North America. 693+xi pp. University of California Press, Berkeley, Los Angeles, and London.</source></mixed-citation></ref><ref id="B45"><mixed-citation xmlns:xlink="http://www.w3.org/1999/xlink" xlink:type="simple"><person-group><name name-style="western"><surname>Mathis</surname><given-names>WN</given-names></name><name name-style="western"><surname>Zatwarnicki</surname><given-names>T</given-names></name></person-group> (<year>1995</year>)<source>. A world catalog of the shore flies (Diptera: Ephydridae). Memoirs on Entomology, International 4: vi+423 pp.</source></mixed-citation></ref></ref-list></tp:taxon-treatment>
