# Supplementary material for: Revision of New World Species of the Shore-fly Subgenus Allotrichoma Becker of the Genus Allotrichoma with Description of the Subgenus Neotrichoma (Diptera, Ephydridae, Hecamedini)
Source: Zookeys. 2012 Jan 4;(161):1–101. doi: 10.3897/zookeys.161.2016 (PMC3267475; doi:10.3897/zookeys.161.2016)
Supplement: XML Treatment for Allotrichoma (Allotrichoma) lacteum [file zookeys.161.2016-treatment8.xml]

<!DOCTYPE tp:taxon-treatment
  PUBLIC "-//TaxonX//DTD Taxonomic Treatment Publishing DTD v0 20100105//EN" "tax-treatment-NSO.dtd">
<tp:taxon-treatment xmlns:tp="http://www.plazi.org/taxpub"><tp:treatment-meta><mixed-citation publication-type="journal"><person-group><name><surname>Mathis</surname><given-names>Wayne N.</given-names></name><name><surname>Zatwarnicki</surname><given-names>Tadeusz</given-names></name></person-group><article-title>Revision of New World Species of the Shore-fly Subgenus 
                    <italic>Allotrichoma</italic> Becker of the Genus 
                    <italic>Allotrichoma</italic> with Description of the Subgenus 
                    <italic>Neotrichoma</italic> (Diptera, Ephydridae, Hecamedini)</article-title><source>Zookeys</source><day>4</day><month>1</month><year>2012</year><volume>2012</volume><issue>161</issue><fpage>1</fpage><lpage>101</lpage><pub-id pub-id-type="doi">10.3897/zookeys.161.2016</pub-id></mixed-citation></tp:treatment-meta><tp:nomenclature><tp:taxon-name>
                        <tp:taxon-name-part taxon-name-part-type="genus">Allotrichoma</tp:taxon-name-part>
                        (<tp:taxon-name-part taxon-name-part-type="subgenus">Allotrichoma</tp:taxon-name-part>)
                        <tp:taxon-name-part taxon-name-part-type="species">lacteum</tp:taxon-name-part>
                        <object-id xmlns:xlink="http://www.w3.org/1999/xlink" xlink:type="simple">http://species-id.net/wiki/Allotrichoma_lacteum</object-id>
                    </tp:taxon-name><tp:taxon-authority>Cresson</tp:taxon-authority><xref ref-type="fig" rid="F11">Figs 27</xref><xref ref-type="fig" rid="F12">32</xref><tp:nomenclature-citation-list><tp:nomenclature-citation><tp:taxon-name>Allotrichoma lacteum</tp:taxon-name><comment><xref ref-type="bibr" rid="B16">Cresson 1926</xref>: 252; <xref ref-type="bibr" rid="B19">1948</xref>: 260 [synonymy with <italic><tp:taxon-name>Allotrichoma simplex</tp:taxon-name></italic>]. <xref ref-type="bibr" rid="B58">Wirth 1965</xref>: 736 [Nearctic catalog]. <xref ref-type="bibr" rid="B15">Cole 1969</xref>: 397 [list]. <xref ref-type="bibr" rid="B45">Mathis and Zatwarnicki 1995</xref>: 151 [world catalog].</comment></tp:nomenclature-citation></tp:nomenclature-citation-list></tp:nomenclature><tp:treatment-sec sec-type="Description"><title>Description.</title><p>This species is distinguished from congeners by the following combination of characters: Small to moderately small shore flies, body length 1.50–2.2<!--PageBreak-->5 mm. <italic>Head</italic>: Medial facial carina above facial prominence shallow; labella broad, fleshy, shorter than mediproboscis; clypeus microtomentose, usually gray.</p><p><italic>Thorax</italic>: Presutural supra-alar seta present. Wing with costal vein ratio 0.28–0.32; M vein ratio 0.43–0.47.</p><p><italic>Abdomen</italic>: Male 5th sternal flap in lateral view (<xref ref-type="fig" rid="F11">Fig. 31</xref>) elongate, digitiform, bear several setulae apically and subapically; 5th medial process in lateral view <!--PageBreak-->(<xref ref-type="fig" rid="F11">Fig. 31</xref>) elongate, bar-like, bearing 5 apical setulae. Male terminalia (<xref ref-type="fig" rid="F11">Figs 27–30</xref>): Epandrium in posterior view (<xref ref-type="fig" rid="F11">Fig. 27</xref>) like an inverted U with medial flanges, flanges becoming wider ventrally; epandrium in lateral view (<xref ref-type="fig" rid="F11">Fig. 28</xref>) simple, bar-like, height more than twice width; surstylus robust, greatly widened ventrally, posteroventral and anteroventral corners narrowly angulate, ventral margin bearing numerous short setulae; cercus in posterior view (<xref ref-type="fig" rid="F11">Fig. 27</xref>) pointed dorsally, gradually broadened ventrally then abruptly curved laterally and ventrally as a slightly tapered, elongate process that bears numerous, very long setulae apically; cercus in lateral view (<xref ref-type="fig" rid="F11">Fig. 28</xref>) essentially straight, wider dorsally, ventral half slightly tapered, nearly parallel sided, apex abruptly broadened and bearing numerous, very long setulae; aedeagus in ventral view (<xref ref-type="fig" rid="F11">Fig. 29</xref>) elongate, narrowly ovate, slightly tapered apically, in lateral view (<xref ref-type="fig" rid="F11">Fig. 30</xref>) elongate, somewhat lunate; phallapodeme in lateral view (<xref ref-type="fig" rid="F11">Fig. 30</xref>) triangular, keel shorter than length, pointed; gonite in ventral view (<xref ref-type="fig" rid="F11">Fig. 29</xref>) somewhat bar-like, slightly wider basally, apex with short, lateral process, apex of process bearing a setula, with a subapical, distinct, angulate notch and bearing a subapical setula; gonite in lateral view (<xref ref-type="fig" rid="F11">Fig. 30</xref>) wide basally, gently curved apically, tapered to apical point.</p></tp:treatment-sec><tp:treatment-sec sec-type="Type material"><title>Type material.</title><p>The holotype male is labeled “Bill W[illia]ms. For[est,] Ariz[ona]. Aug. F. H. Snow/♂/TYPE Allotrichoma LACTEUM E. T. Cresson, Jr. [maroon; species name handwritten].” The holotype is double mounted, is in good condition (abdomen removed and apparently lost; there is an empty attached microvial with glycerin), and is deposited in the Snow Entomological Collections (KU). Cresson also listed two male and one female paratopotypes, and we have examined the female allotype, which is a topotypical paratype (KU), and a male, topotypical male paratype (ANSP).</p></tp:treatment-sec><tp:treatment-sec sec-type="Type locality"><title>Type locality.</title><p>United States. Arizona. Coconino: Bill Williams Forest (<named-content xmlns:xlink="http://www.w3.org/1999/xlink" content-type="dwc:verbatimCoordinates" xlink:type="simple">35°12'N, 112°12'W</named-content>).</p></tp:treatment-sec><tp:treatment-sec sec-type="Other specimens examined from the New World"><title>Other specimens examined from the New World.</title><p>UNITED STATES. <italic>ARIZONA. Apache</italic>: Adamana (<named-content xmlns:xlink="http://www.w3.org/1999/xlink" content-type="dwc:verbatimCoordinates" xlink:type="simple">34°58.6'N, 109°49.3'W</named-content>), 12 Jun 1950, A. H. Sturtevant (1♂; USNM). <italic>Coconino</italic>: Bill Williams Forest (<named-content xmlns:xlink="http://www.w3.org/1999/xlink" content-type="dwc:verbatimCoordinates" xlink:type="simple">35°12'N, 112°12'W</named-content>), F. E. Snow (1♂; ANSP). <italic>La Paz</italic>: Parker (<named-content xmlns:xlink="http://www.w3.org/1999/xlink" content-type="dwc:verbatimCoordinates" xlink:type="simple">34°09'N, 114°17'W</named-content>), Jun 1943, W. C. Reeves (1♂; USNM). <italic>Navajo</italic>: Joseph City (<named-content xmlns:xlink="http://www.w3.org/1999/xlink" content-type="dwc:verbatimCoordinates" xlink:type="simple">35°57.3'N, 110°20'W</named-content>), 12 Jun 1950, A. H. Sturtevant (1♂; USNM); Kayenta (<named-content xmlns:xlink="http://www.w3.org/1999/xlink" content-type="dwc:verbatimCoordinates" xlink:type="simple">36°44.4'N, 110°14.4'W</named-content>), 14 Apr 2003, W. N. Mathis, T. Zatwarnicki (14♂, 5♀; USNM). <italic>Yuma</italic>: Yuma (<named-content xmlns:xlink="http://www.w3.org/1999/xlink" content-type="dwc:verbatimCoordinates" xlink:type="simple">32°43.5'N, 114°37.5'W</named-content>), 3 Jun-6 Sep 1952, 1953, D. M. Tuttle, Haga (8♂, 14♀; UAR, USNM).</p><p><italic>CALIFORNIA. Imperial</italic>: Calexico (<named-content xmlns:xlink="http://www.w3.org/1999/xlink" content-type="dwc:verbatimCoordinates" xlink:type="simple">32°40.7'N, 115°29.9'W</named-content>), 31 Jul 1958, E. I. Schlinger (3♂, 1♀; UCR); Hot Mineral (<named-content xmlns:xlink="http://www.w3.org/1999/xlink" content-type="dwc:verbatimCoordinates" xlink:type="simple">33°25.5'N, 115°41.1'W</named-content>), 25–30 Apr 1952, 1953, J. N. Belkin, W. W. Wirth (12♂, 9♀; LACM, USNM); Palo Verde (<named-content xmlns:xlink="http://www.w3.org/1999/xlink" content-type="dwc:verbatimCoordinates" xlink:type="simple">33°26'N, 114°44'W</named-content>), 8 Apr 1949, W. W. Wirth (3♂, 3♀; USNM). <italic>Riverside</italic>: Thermal (<named-content xmlns:xlink="http://www.w3.org/1999/xlink" content-type="dwc:verbatimCoordinates" xlink:type="simple">33°38.4'N, 116°08.4'W</named-content>), 24 Aug 1965, S. Frommer, D. Gerling (1♂; UCR). <italic>San Diego</italic>: Borrego (<named-content xmlns:xlink="http://www.w3.org/1999/xlink" content-type="dwc:verbatimCoordinates" xlink:type="simple">33°13.2'N, 116°20.1'W</named-content>), 2 May 1945, A. L. Melander (1♂; USNM); Borrego Sink (11 km SE Borrego Springs; <named-content xmlns:xlink="http://www.w3.org/1999/xlink" content-type="dwc:verbatimCoordinates" xlink:type="simple">33°12.9'N, 116°13.5'W</named-content>), 14 Sep 1969, J. B. Heppner (1♂, 2♀; FSCA); Palm Spring (<named-content xmlns:xlink="http://www.w3.org/1999/xlink" content-type="dwc:verbatimCoordinates" xlink:type="simple">33°55.2'N, 116°13.1'W</named-content>), 21 May 1953, A. L. Melander (1♂; USNM).<!--PageBreak--><!--PageBreak--></p><p><italic>COLORADO. Archuleta</italic>: Pagosa Springs (<named-content xmlns:xlink="http://www.w3.org/1999/xlink" content-type="dwc:verbatimCoordinates" xlink:type="simple">37°15.8'N, 107°00.7'W</named-content>; hot springs), 27 May 1969, W. W. Wirth (1♂; USNM). <italic>Moffat</italic>: Hells Canyon (9.7 km W; <named-content xmlns:xlink="http://www.w3.org/1999/xlink" content-type="dwc:verbatimCoordinates" xlink:type="simple">40°28.3'N, 108°53.7'W</named-content>), 21 Jun 1946, M. T. James (3♂; UCO). <italic>Uintah</italic>: Lodore (<named-content xmlns:xlink="http://www.w3.org/1999/xlink" content-type="dwc:verbatimCoordinates" xlink:type="simple">40°38'N, 108°57.4'W</named-content>), 23 Jun 1948, M. T. James (1♂; UCO).</p><p><italic>IDAHO. Benewah</italic>: Chatcolet (<named-content xmlns:xlink="http://www.w3.org/1999/xlink" content-type="dwc:verbatimCoordinates" xlink:type="simple">47°22.3'N, 116°54.8'W</named-content>), Aug 1915, A. L. Melander (3♀; USNM). <italic>Bonner</italic>: Priest Lake (<named-content xmlns:xlink="http://www.w3.org/1999/xlink" content-type="dwc:verbatimCoordinates" xlink:type="simple">48°34.5‘N, 116°57.4‘W</named-content>), 1 Aug 1916, A. L. Melander (1♂, 2♀; USNM). <italic>Cassia</italic>: Declo (<named-content xmlns:xlink="http://www.w3.org/1999/xlink" content-type="dwc:verbatimCoordinates" xlink:type="simple">42°31.1'N, 113°37.7'W</named-content>; on <italic>Beta vulgaris</italic>), 3 Aug 1931, H. Waters (1♀; USNM).</p><p><italic>MONTANA. Glacier</italic>: Glacier National Park, St. Mary Lake (<named-content xmlns:xlink="http://www.w3.org/1999/xlink" content-type="dwc:verbatimCoordinates" xlink:type="simple">48°47.4'N, 113°25.2'W</named-content>), 2 Aug 1935, A. L. Melander (1♂; USNM). <italic>Lake</italic>: Ninepipe National Wildlife Refuge (<named-content xmlns:xlink="http://www.w3.org/1999/xlink" content-type="dwc:verbatimCoordinates" xlink:type="simple">47°26.5'N, 114°07.3'W</named-content>), 14 Sep 1983. R. S. Zack (1♂; WSU). <italic>Lincoln</italic>: Troy (<named-content xmlns:xlink="http://www.w3.org/1999/xlink" content-type="dwc:verbatimCoordinates" xlink:type="simple">48°27.8'N, 115°53.4'W</named-content>), 29 Jun 1954, A. H. Sturtevant (1♀; USNM). <italic>Sheridan</italic>: Medicine Lake (<named-content xmlns:xlink="http://www.w3.org/1999/xlink" content-type="dwc:verbatimCoordinates" xlink:type="simple">48°30.1'N, 104°30.3'W</named-content>), 9 Jun 1969, W. W. Wirth (1♂; USNM).</p><p><italic>NEBRASKA. Sheridan</italic>: Hay Springs (<named-content xmlns:xlink="http://www.w3.org/1999/xlink" content-type="dwc:verbatimCoordinates" xlink:type="simple">42°41'N, 102°41.3'W</named-content>), 17 Sep 1952, A. H. Sturtevant (1♂; USNM).</p><p><italic>NEVADA. Clark</italic>: Warm Springs, N. Glendale (<named-content xmlns:xlink="http://www.w3.org/1999/xlink" content-type="dwc:verbatimCoordinates" xlink:type="simple">36°42.5'N, 114°42.9'W</named-content>), 18 May 1987, D. E. Hardy (1♂; BYU).</p><p><italic>NEW MEXICO. Cibola</italic>: Bluewater Lake State Park (<named-content xmlns:xlink="http://www.w3.org/1999/xlink" content-type="dwc:verbatimCoordinates" xlink:type="simple">35°18.1'N, 108°06.6'W</named-content>; 2220 m), 9 Aug 2007, D. and W. N. Mathis (5♂, 2♀; USNM). <italic>Socorro</italic>: Socorro (<named-content xmlns:xlink="http://www.w3.org/1999/xlink" content-type="dwc:verbatimCoordinates" xlink:type="simple">33°55.9'N, 106°57'W</named-content>), 1916, S. W. Williston (1♂; ANSP). <italic>Valencia</italic>: Rio Puerco (<named-content xmlns:xlink="http://www.w3.org/1999/xlink" content-type="dwc:verbatimCoordinates" xlink:type="simple">34°47.8'N, 106°59.5'W</named-content>; 1575 m), 9 Aug 2007, D. and W. N. Mathis (2♂; USNM).</p><p><italic>TEXAS. Brewster</italic>: Big Bend National Park, Boquillas Canyon (<named-content xmlns:xlink="http://www.w3.org/1999/xlink" content-type="dwc:verbatimCoordinates" xlink:type="simple">29°12.7'N, 102°53.2'W</named-content>), 20 Jun 1953, W. W. Wirth (1♂, 1♀; USNM). <italic>Randall</italic>: Palo Duro State Park (<named-content xmlns:xlink="http://www.w3.org/1999/xlink" content-type="dwc:verbatimCoordinates" xlink:type="simple">34°56'N, 101°39.8'W</named-content>), 21 Sep 1954, A. H. Sturtevant (1♀; USNM). <italic>Jefferson</italic>: Fort Davis, near Limpia Creek (<named-content xmlns:xlink="http://www.w3.org/1999/xlink" content-type="dwc:verbatimCoordinates" xlink:type="simple">30°59'N, 103°88'W</named-content>), 15 Jul 1963, A. B. Gurney (1♀; USNM).</p><p><italic>UTAH. Carbon</italic>: Deadman Canyon (16 km NE Price; <named-content xmlns:xlink="http://www.w3.org/1999/xlink" content-type="dwc:verbatimCoordinates" xlink:type="simple">39°41.7'N, 110°44'W</named-content>; 2055 m), 19 Aug 2009, W. N. Mathis (1♂; USNM). <italic>Emery</italic>: Green River (Green River; <named-content xmlns:xlink="http://www.w3.org/1999/xlink" content-type="dwc:verbatimCoordinates" xlink:type="simple">38°59.6'N, 110°08.5'W</named-content>; 1240 m), 31 Jul 2007, D. and W. N. Mathis (1♂; USNM); Green River (3.3 km N, <named-content xmlns:xlink="http://www.w3.org/1999/xlink" content-type="dwc:verbatimCoordinates" xlink:type="simple">39°01.7'N, 110°09.7'W</named-content>; 1253 m), 30 Jul-16 Aug 2007, 2008, D. and W. N. Mathis (16♂; USNM); San Rafael River (22.5 km SW Green River; <named-content xmlns:xlink="http://www.w3.org/1999/xlink" content-type="dwc:verbatimCoordinates" xlink:type="simple">38°55.7'N, 110°24.5'W</named-content>; 1270 m), 31 Jul 2007, D. and W. N. Mathis (13♂; USNM). <italic>Garfield</italic>: Boulder Mail Trail/Upper Calf Creek Falls (<named-content xmlns:xlink="http://www.w3.org/1999/xlink" content-type="dwc:verbatimCoordinates" xlink:type="simple">37°52.3'N, 111°28.3'W</named-content>), 12 Jul 2000, M. Moody, C. R. Nelson (1♂; BYU); Collet Top Junction, Smoky Mountain Road (<named-content xmlns:xlink="http://www.w3.org/1999/xlink" content-type="dwc:verbatimCoordinates" xlink:type="simple">37°28.1'N, 111°33'W</named-content>), 20 Jun 2000, E. C. Green, W. N. Mendel (1♂; BYU); Willow Tank-Hurricane Wash (<named-content xmlns:xlink="http://www.w3.org/1999/xlink" content-type="dwc:verbatimCoordinates" xlink:type="simple">37°23.2'N, 111°08'W</named-content>; stock tank), 22 May 2001, D. and W. N. Mathis (1♂; USNM). <italic>Grand</italic>: Crystal Geyser (14.5 km SE Green River; <named-content xmlns:xlink="http://www.w3.org/1999/xlink" content-type="dwc:verbatimCoordinates" xlink:type="simple">38°56.3'N, 110°08.1'W</named-content>), 15 Aug 2008, D. and W. N. Mathis (7♂; USNM); Swasey Beach (15.3 km N Green River; <named-content xmlns:xlink="http://www.w3.org/1999/xlink" content-type="dwc:verbatimCoordinates" xlink:type="simple">39°07'N, 110°06.6'W</named-content>; Green River; 1255 m), 29 May-15 Aug 2007, 2008, D. and W. N. Mathis (21♂; USNM); Thompson Spring (8.9 km N Thompson Springs; <named-content xmlns:xlink="http://www.w3.org/1999/xlink" content-type="dwc:verbatimCoordinates" xlink:type="simple">39°02.3'N, 109°43.4'W</named-content>; 1740 m), 1-20 Aug 2007, 2008, D. and W. N. Mathis, T. Zatwarnicki (26♂, 2♀; <!--PageBreak-->USNM). <italic>Kane</italic>: Drip Tank Canyon (<named-content xmlns:xlink="http://www.w3.org/1999/xlink" content-type="dwc:verbatimCoordinates" xlink:type="simple">37°19.4'N, 111°31.8'W</named-content>), 15 May-6 Jul 2000, 2001, D. and W. N. Mathis, C. R. Nelson (8♂; BYU, USNM); East Fork of Virgin River (26.6 km N Kanab; <named-content xmlns:xlink="http://www.w3.org/1999/xlink" content-type="dwc:verbatimCoordinates" xlink:type="simple">37°12.2'N, 112°41.4'W</named-content>) 18 May 2001, D. and W. N. Mathis (6♂; USNM); Last Chance Creek Junction, Smoky Mountain Road (<named-content xmlns:xlink="http://www.w3.org/1999/xlink" content-type="dwc:verbatimCoordinates" xlink:type="simple">37°20.8'N, 111°31.6'W</named-content>; 1920 m), 19 Jun 2000, E. C. Green, W. N. Mendel (2♂; BYU); Sheep Creek (<named-content xmlns:xlink="http://www.w3.org/1999/xlink" content-type="dwc:verbatimCoordinates" xlink:type="simple">37°29.7'N, 112°04'W</named-content>), 17 May 2001, D. and W. N. Mathis (2♂; USNM); White House Spring (71 km E Kanab; <named-content xmlns:xlink="http://www.w3.org/1999/xlink" content-type="dwc:verbatimCoordinates" xlink:type="simple">37°04.8'N, 111°53.4'W</named-content>; 1250 m) 19 May 2001, D. and W. N. Mathis (2♂, 1♀; USNM); Willis Creek (<named-content xmlns:xlink="http://www.w3.org/1999/xlink" content-type="dwc:verbatimCoordinates" xlink:type="simple">37°29'N, 112°05.8'W</named-content>), 17 May 2001, D. and W. N. Mathis (8♂, 1♀; USNM). <italic>Salt Lake</italic>: Murray (<named-content xmlns:xlink="http://www.w3.org/1999/xlink" content-type="dwc:verbatimCoordinates" xlink:type="simple">40°40'N, 111°53.2'W</named-content>; on celery), 13 Sep 1950, G. F. Knowlton (1♂; USNM). <italic>Utah</italic>: Goshen Hot Springs (<named-content xmlns:xlink="http://www.w3.org/1999/xlink" content-type="dwc:verbatimCoordinates" xlink:type="simple">39°57.8'N, 111°51.2'W</named-content>), 16 Apr 2003, W. N. Mathis, T. Zatwarnicki (5♂, 4♀; USNM). <italic>Uintah</italic>: Vernal Mountains (<named-content xmlns:xlink="http://www.w3.org/1999/xlink" content-type="dwc:verbatimCoordinates" xlink:type="simple">40°29.5'N, 109°27'W</named-content>), 17 Jul 1952, G. E. Bohart, G. F. Knowlton (1♂; USNM).</p><p><italic>WASHINGTON. Grant</italic>: Columbia National Wildlife Refuge (<named-content xmlns:xlink="http://www.w3.org/1999/xlink" content-type="dwc:verbatimCoordinates" xlink:type="simple">46°51.1'N, 119°32.2'W</named-content>), 13 May 1959, H. F. Harwood (1♂; USNM). <italic>Pierce</italic>: Mt. Rainer National Park, Yakima Park (<named-content xmlns:xlink="http://www.w3.org/1999/xlink" content-type="dwc:verbatimCoordinates" xlink:type="simple">46°55'N, 121°38'W</named-content>), 14 Aug 1940, A. L. Melander (1♀; USNM).</p><p><italic>WYOMING. Hot Springs</italic>: Thermopolis (<named-content xmlns:xlink="http://www.w3.org/1999/xlink" content-type="dwc:verbatimCoordinates" xlink:type="simple">43°38.8'N, 108°12.6'W</named-content>), 30 Aug 1940, A. L. Melander (1♂, 5♀; USNM).</p></tp:treatment-sec><tp:treatment-sec sec-type="Distribution"><title>Distribution.</title><p>(<xref ref-type="fig" rid="F12">Fig. 32</xref>) <italic>Nearctic</italic>: United States (Arizona, California, Colorado, Idaho, Montana, Nebraska, Nevada, New Mexico, Texas, Utah, Washington, Wyoming).</p></tp:treatment-sec><tp:treatment-sec sec-type="Remarks"><title>Remarks.</title><p>Like <italic><tp:taxon-name>Allotrichoma bezzii</tp:taxon-name></italic>, this species occurs in the western United States, although not as far north as Alaska.</p><p>Although similar to <italic><tp:taxon-name>Allotrichoma sabroskyi</tp:taxon-name></italic>, the greatly widened surstylus that bears numerous short setulae easily distinguishes this species from it and all other congeners.</p><fig id="F11" position="float" orientation="portrait"><label>Figures 27–31.</label><caption><p>Illustration of <italic><tp:taxon-name>Allotrichoma lacteum</tp:taxon-name></italic> Cresson (male) <bold>27</bold> epandrium, cerci, surstylus, posterior aspect <bold>28</bold> same, lateral aspect <bold>29</bold> aedeagus, phallapodeme, gonite, hypandrium, ventral aspect <bold>30</bold> same, lateral aspect <bold>31</bold> male 5th sternal flap and medial process, lateral aspect. Scale bar = 0.1 mm.</p></caption><graphic xmlns:xlink="http://www.w3.org/1999/xlink" xlink:href="ZooKeys-161-001-g011.jpg" position="float" orientation="portrait" xlink:type="simple"/></fig><fig id="F12" position="float" orientation="portrait"><label>Figure 32.</label><caption><p>Distribution of <italic><tp:taxon-name>Allotrichoma lacteum</tp:taxon-name></italic> Cresson.</p></caption><graphic xmlns:xlink="http://www.w3.org/1999/xlink" xlink:href="ZooKeys-161-001-g012.jpg" position="float" orientation="portrait" xlink:type="simple"/></fig></tp:treatment-sec><ref-list><ref id="B16"><mixed-citation xmlns:xlink="http://www.w3.org/1999/xlink" xlink:type="simple"><person-group><name name-style="western"><surname>Cresson</surname><given-names>ET Jr</given-names></name></person-group> (<year>1926</year>)<article-title> Descriptions of new genera and species of Diptera (Ephydridae and Micropezidae).</article-title><source>Transactions of the American Entomological Society </source><volume>52</volume>: <fpage>249</fpage>-<lpage>274</lpage>.</mixed-citation></ref><ref id="B19"><mixed-citation xmlns:xlink="http://www.w3.org/1999/xlink" xlink:type="simple"><person-group><name name-style="western"><surname>Cresson</surname><given-names>ET Jr</given-names></name></person-group> (<year>1948</year>)<article-title> A systematic annotated arrangement of the genera and species of the Indo-Australian Ephydridae (Diptera). II. The subfamily Notiphilinae and supplement to Part I on the subfamily Psilopinae.</article-title><source>Transactions of the American Entomological Society </source><volume>74</volume>: <fpage>1</fpage>-<lpage>28</lpage>.</mixed-citation></ref><ref id="B58"><mixed-citation xmlns:xlink="http://www.w3.org/1999/xlink" xlink:type="simple"><person-group><name name-style="western"><surname>Wirth</surname><given-names>WW</given-names></name></person-group> (<year>1965</year>)<source> Ephydridae. Pp. 734–759. In: Stone A, <italic>et al</italic>. (Eds) A catalog of the Diptera of America north of Mexico. Handbook, 276: 1696 pp. U.S. Department of Agriculture, Washington, D.C.</source></mixed-citation></ref><ref id="B15"><mixed-citation xmlns:xlink="http://www.w3.org/1999/xlink" xlink:type="simple"><person-group><name name-style="western"><surname>Cole</surname><given-names>FR</given-names></name><name name-style="western"><surname>Schlinger</surname><given-names>ET</given-names></name></person-group> (<year>1969</year>)<source> The flies of western North America. 693+xi pp. University of California Press, Berkeley, Los Angeles, and London.</source></mixed-citation></ref><ref id="B45"><mixed-citation xmlns:xlink="http://www.w3.org/1999/xlink" xlink:type="simple"><person-group><name name-style="western"><surname>Mathis</surname><given-names>WN</given-names></name><name name-style="western"><surname>Zatwarnicki</surname><given-names>T</given-names></name></person-group> (<year>1995</year>)<source>. A world catalog of the shore flies (Diptera: Ephydridae). Memoirs on Entomology, International 4: vi+423 pp.</source></mixed-citation></ref></ref-list></tp:taxon-treatment>
