# Supplementary material for: Revision of New World Species of the Shore-fly Subgenus Allotrichoma Becker of the Genus Allotrichoma with Description of the Subgenus Neotrichoma (Diptera, Ephydridae, Hecamedini)
Source: Zookeys. 2012 Jan 4;(161):1–101. doi: 10.3897/zookeys.161.2016 (PMC3267475; doi:10.3897/zookeys.161.2016)
Supplement: XML Treatment for Allotrichoma (Allotrichoma) lasiocercum [file zookeys.161.2016-treatment9.xml]

<!DOCTYPE tp:taxon-treatment
  PUBLIC "-//TaxonX//DTD Taxonomic Treatment Publishing DTD v0 20100105//EN" "tax-treatment-NSO.dtd">
<tp:taxon-treatment xmlns:tp="http://www.plazi.org/taxpub"><tp:treatment-meta><mixed-citation publication-type="journal"><person-group><name><surname>Mathis</surname><given-names>Wayne N.</given-names></name><name><surname>Zatwarnicki</surname><given-names>Tadeusz</given-names></name></person-group><article-title>Revision of New World Species of the Shore-fly Subgenus 
                    <italic>Allotrichoma</italic> Becker of the Genus 
                    <italic>Allotrichoma</italic> with Description of the Subgenus 
                    <italic>Neotrichoma</italic> (Diptera, Ephydridae, Hecamedini)</article-title><source>Zookeys</source><day>4</day><month>1</month><year>2012</year><volume>2012</volume><issue>161</issue><fpage>1</fpage><lpage>101</lpage><pub-id pub-id-type="doi">10.3897/zookeys.161.2016</pub-id></mixed-citation></tp:treatment-meta><tp:nomenclature><tp:taxon-name>
                        <tp:taxon-name-part taxon-name-part-type="genus">Allotrichoma</tp:taxon-name-part>
                        (<tp:taxon-name-part taxon-name-part-type="subgenus">Allotrichoma</tp:taxon-name-part>)
                        <tp:taxon-name-part taxon-name-part-type="species">lasiocercum</tp:taxon-name-part>
                        <object-id xmlns:xlink="http://www.w3.org/1999/xlink" xlink:type="simple">http://species-id.net/wiki/Allotrichoma_lasiocercum</object-id>
                    </tp:taxon-name><tp:taxon-authority>Cresson</tp:taxon-authority><xref ref-type="fig" rid="F13">Figs 33</xref><xref ref-type="fig" rid="F14">38</xref><tp:nomenclature-citation-list><tp:nomenclature-citation><tp:taxon-name>Allotrichoma lasiocercum</tp:taxon-name><comment><xref ref-type="bibr" rid="B16">Cresson 1926</xref>: 251; <xref ref-type="bibr" rid="B19">1948</xref>: 260 [synonymy with <italic><tp:taxon-name>Allotrichoma simplex</tp:taxon-name></italic>]. <xref ref-type="bibr" rid="B58">Wirth 1965</xref>: 736 [Nearctic catalog]. <xref ref-type="bibr" rid="B15">Cole 1969</xref>: 397 [list]. <xref ref-type="bibr" rid="B45">Mathis and Zatwarnicki 1995</xref>: 151 [world catalog].</comment></tp:nomenclature-citation></tp:nomenclature-citation-list></tp:nomenclature><tp:treatment-sec sec-type="Description"><title>Description.</title><p>This species is distinguished from congeners by the following combination of characters: Small to moderately small shore flies, body length 1.55–2.15 mm. <italic>Head</italic>: Medial facial carina above facial prominence shallow; labella broad, fleshy, shorter than mediproboscis; clypeus microtomentose, usually gray.</p><p><italic>Thorax</italic>: Presutural supra-alar seta present. Pleural area lacking stripes. Wing with costal vein ratio 0.36–0.38; M vein ratio 0.37–0.40. Legs blackish brown to black; midtibia bearing numerous, erect setae along dorsal surface.<!--PageBreak--></p><p><italic>Abdomen</italic>: Male 5th sternal flap in lateral view (<xref ref-type="fig" rid="F13">Fig. 37</xref>) pedunculate, relatively narrow at base, becoming wider apically, bearing numerous setulae along truncate apex; 5th medial process in lateral view (<xref ref-type="fig" rid="F13">Fig. 37</xref>) elongate, bar-like, bearing 4–5 apical setulae. Male terminalia (<xref ref-type="fig" rid="F13">Figs 33–36</xref>): Epandrium in posterior view (<xref ref-type="fig" rid="F13">Fig. 33</xref>) <!--PageBreak--><!--PageBreak-->ovately rounded on dorsal half; epandrium in lateral view (<xref ref-type="fig" rid="F13">Fig. 34</xref>) with anterior and posterior margins sinuous, relatively wide dorsally; cercus in posterior view (<xref ref-type="fig" rid="F13">Fig. 33</xref>) broadly pointed dorsally, gradually broadened ventrally then abruptly curved or arched laterally and ventrally as a slightly tapered, elongate, arched process that bears numerous moderately long setulae apically; cercus in lateral view (<xref ref-type="fig" rid="F13">Fig. 34</xref>) shallowly arched, wider dorsally, ventral half nearly parallel sided, apex broadened and bearing moderately long setulae; surstyli (ventral extensions of epandrium) in posterior view as parallel, narrow processes that bear setulae on apical portion; surstylus in lateral view narrowed and nearly parallel sided, apical portion bearing setulae anteriorly and apically, with a short, apical process that bears a longer, apical setula; aedeagus in ventral view (<xref ref-type="fig" rid="F13">Fig. 35</xref>) elongate, narrowly ovate, tapered apically, in lateral view (<xref ref-type="fig" rid="F13">Fig. 36</xref>) elongate, somewhat lunate; phallapodeme in lateral view (<xref ref-type="fig" rid="F13">Fig. 36</xref>) triangular, keel shorter than length, pointed; gonite in ventral view (<xref ref-type="fig" rid="F13">Fig. 35</xref>) bar-like, slightly wider basally, apex with short, lateral process, apex bearing setula, in lateral view (<xref ref-type="fig" rid="F13">Fig. 36</xref>) wide basally, gently but distinctly arched, tapered to apical point.</p></tp:treatment-sec><tp:treatment-sec sec-type="Type material"><title>Type material.</title><p>The holotype male is labeled “Berkeley Hills[,] Alameda Co.[,] IV,11,'08 [11 Apr 1908], Cal[ifornia]/♂/241/TYPE Allotrichoma, LASIOCERCUM, E.T. Cresson, Jr [red; species and generic names handwritten]/Loaned by A.N.S.P.” The holotype male is double mounted (minuten in a small rectangular card), is in good condition (abdomen removed, dissected, stored in glycerin in an attached microvial), and is deposited in the ANSP (6319). Cresson also listed two female paratopotypes (ANSP).</p></tp:treatment-sec><tp:treatment-sec sec-type="Type locality"><title>Type locality.</title><p>United States. California. Alameda: Berkeley Hills (<named-content xmlns:xlink="http://www.w3.org/1999/xlink" content-type="dwc:verbatimCoordinates" xlink:type="simple">37°53'N, 122°14'W</named-content>).</p></tp:treatment-sec><tp:treatment-sec sec-type="Other specimens examined from the New World"><title>Other specimens examined from the New World.</title><p>UNITED STATES. <italic>CALIFORNIA. Inyo</italic>: Tecopa Hot Spring (<named-content xmlns:xlink="http://www.w3.org/1999/xlink" content-type="dwc:verbatimCoordinates" xlink:type="simple">35°52.7'N, 116°13.9'W</named-content>), 12 Apr 2003, W. N. Mathis, T. Zatwarnicki (1♀; USNM). <italic>Marin</italic>: Novato, San Jose Creek (<named-content xmlns:xlink="http://www.w3.org/1999/xlink" content-type="dwc:verbatimCoordinates" xlink:type="simple">38°06.5'N, 122°34.2'W</named-content>; 45 m), 10 Jul 1971, M. M. and P. H. Arnaud, Jr. (1♂; CAS). <italic>Mendocino</italic>: Russian River near Hopland (<named-content xmlns:xlink="http://www.w3.org/1999/xlink" content-type="dwc:verbatimCoordinates" xlink:type="simple">38°58.4'N, 123°07'W</named-content>), 4 May 1968, W. J. Turner (1♂; WSU). <italic>Mono</italic>: Mammoth lakes (<named-content xmlns:xlink="http://www.w3.org/1999/xlink" content-type="dwc:verbatimCoordinates" xlink:type="simple">37°36.3'N, 119°0.7'W</named-content>), 29 Jul 1940, L. C. Kulters (1♂; KU); Mono Lake (<named-content xmlns:xlink="http://www.w3.org/1999/xlink" content-type="dwc:verbatimCoordinates" xlink:type="simple">38°01'N, 119°0.1'W</named-content>), 16 Aug 1958 (1♂; USNM). <italic>Riverside</italic>: Martinez (<named-content xmlns:xlink="http://www.w3.org/1999/xlink" content-type="dwc:verbatimCoordinates" xlink:type="simple">33°33.8'N, 116°09.2'W</named-content>), 11 Jul 1917, J. M. Aldrich (1♂; USNM). <italic>San Bernardino</italic>: Saratoga Spring (<named-content xmlns:xlink="http://www.w3.org/1999/xlink" content-type="dwc:verbatimCoordinates" xlink:type="simple">35°40.9'N, 116°25.3'W</named-content>; 100 m), 31 Mar 2005, D. and W. N. Mathis (2♂, 7♀; USNM). <italic>Santa Clara</italic>: San Jose (<named-content xmlns:xlink="http://www.w3.org/1999/xlink" content-type="dwc:verbatimCoordinates" xlink:type="simple">37°20.4'N, 121°53.7'W</named-content>), 8 Sep 1949, L. W. Quate (1♂, 1♀; USNM); San Jose, Guadalupe Creek (<named-content xmlns:xlink="http://www.w3.org/1999/xlink" content-type="dwc:verbatimCoordinates" xlink:type="simple">37°14.8'N, 121°52.3'W</named-content>), 14 Jun 1966, R. E. Orth (1♂; UCR). <italic>San Diego</italic>: Carlsbad (<named-content xmlns:xlink="http://www.w3.org/1999/xlink" content-type="dwc:verbatimCoordinates" xlink:type="simple">33°09.5'N, 117°21'W</named-content>), 1 Jun 1954, J. C. Hall (1♂; USNM).</p></tp:treatment-sec><tp:treatment-sec sec-type="Distribution"><title>Distribution.</title><p>(<xref ref-type="fig" rid="F14">Fig. 38</xref>) <italic>Nearctic</italic>: United States (California).</p></tp:treatment-sec><tp:treatment-sec sec-type="Remarks"><title>Remarks.</title><p><xref ref-type="bibr" rid="B17">Cresson (1929</xref>: 176) suggested that a male from Vienna, Austria (Mik), was conspecific with this species. Cresson was probably mistaken and may have confused <italic><tp:taxon-name>Allotrichoma bezzii</tp:taxon-name></italic> with this species. A second Palearctic species, <italic><tp:taxon-name>Allotrichoma picenum</tp:taxon-name></italic> <xref ref-type="bibr" rid="B10">Canzoneri and Rampini (1990</xref>: 44; Italy), is similar to <italic><tp:taxon-name>Allotrichoma lasiocercum</tp:taxon-name></italic> but has shorter cerci.</p><fig id="F13" position="float" orientation="portrait"><label>Figures 33–37.</label><caption><p>Illustration of <italic><tp:taxon-name>Allotrichoma lasiocercum</tp:taxon-name></italic> Cresson (male) <bold>33</bold> epandrium, cerci, surstylus, posterior aspect <bold>34</bold> same, lateral aspect <bold>35</bold> aedeagus, phallapodeme, gonite, hypandrium, ventral aspect <bold>36</bold> same, lateral aspect <bold>37</bold> male 5th sternal flap and medial process, lateral aspect. Scale bar = 0.1 mm.</p></caption><graphic xmlns:xlink="http://www.w3.org/1999/xlink" xlink:href="ZooKeys-161-001-g013.jpg" position="float" orientation="portrait" xlink:type="simple"/></fig><fig id="F14" position="float" orientation="portrait"><label>Figure 38.</label><caption><p>Distribution of <italic><tp:taxon-name>Allotrichoma lasiocercum</tp:taxon-name></italic> Cresson.</p></caption><graphic xmlns:xlink="http://www.w3.org/1999/xlink" xlink:href="ZooKeys-161-001-g014.jpg" position="float" orientation="portrait" xlink:type="simple"/></fig></tp:treatment-sec><ref-list><ref id="B16"><mixed-citation xmlns:xlink="http://www.w3.org/1999/xlink" xlink:type="simple"><person-group><name name-style="western"><surname>Cresson</surname><given-names>ET Jr</given-names></name></person-group> (<year>1926</year>)<article-title> Descriptions of new genera and species of Diptera (Ephydridae and Micropezidae).</article-title><source>Transactions of the American Entomological Society </source><volume>52</volume>: <fpage>249</fpage>-<lpage>274</lpage>.</mixed-citation></ref><ref id="B19"><mixed-citation xmlns:xlink="http://www.w3.org/1999/xlink" xlink:type="simple"><person-group><name name-style="western"><surname>Cresson</surname><given-names>ET Jr</given-names></name></person-group> (<year>1948</year>)<article-title> A systematic annotated arrangement of the genera and species of the Indo-Australian Ephydridae (Diptera). II. The subfamily Notiphilinae and supplement to Part I on the subfamily Psilopinae.</article-title><source>Transactions of the American Entomological Society </source><volume>74</volume>: <fpage>1</fpage>-<lpage>28</lpage>.</mixed-citation></ref><ref id="B58"><mixed-citation xmlns:xlink="http://www.w3.org/1999/xlink" xlink:type="simple"><person-group><name name-style="western"><surname>Wirth</surname><given-names>WW</given-names></name></person-group> (<year>1965</year>)<source> Ephydridae. Pp. 734–759. In: Stone A, <italic>et al</italic>. (Eds) A catalog of the Diptera of America north of Mexico. Handbook, 276: 1696 pp. U.S. Department of Agriculture, Washington, D.C.</source></mixed-citation></ref><ref id="B15"><mixed-citation xmlns:xlink="http://www.w3.org/1999/xlink" xlink:type="simple"><person-group><name name-style="western"><surname>Cole</surname><given-names>FR</given-names></name><name name-style="western"><surname>Schlinger</surname><given-names>ET</given-names></name></person-group> (<year>1969</year>)<source> The flies of western North America. 693+xi pp. University of California Press, Berkeley, Los Angeles, and London.</source></mixed-citation></ref><ref id="B45"><mixed-citation xmlns:xlink="http://www.w3.org/1999/xlink" xlink:type="simple"><person-group><name name-style="western"><surname>Mathis</surname><given-names>WN</given-names></name><name name-style="western"><surname>Zatwarnicki</surname><given-names>T</given-names></name></person-group> (<year>1995</year>)<source>. A world catalog of the shore flies (Diptera: Ephydridae). Memoirs on Entomology, International 4: vi+423 pp.</source></mixed-citation></ref><ref id="B17"><mixed-citation xmlns:xlink="http://www.w3.org/1999/xlink" xlink:type="simple"><person-group><name name-style="western"><surname>Cresson</surname><given-names>ET Jr</given-names></name></person-group> (<year>1929</year>)<article-title> Studies in the dipterous family Ephydridae. Paper II.</article-title><source>Transactions of the American Entomological Society </source><volume>55</volume>: <fpage>165</fpage>-<lpage>195</lpage>.</mixed-citation></ref><ref id="B10"><mixed-citation xmlns:xlink="http://www.w3.org/1999/xlink" xlink:type="simple"><person-group><name name-style="western"><surname>Canzoneri</surname><given-names>S</given-names></name><name name-style="western"><surname>Rampini</surname><given-names>L</given-names></name></person-group> (<year>1990</year>)<article-title> Osservazioni sul genere <italic>Allotrichoma</italic> Becker (Diptera, Ephydridae).</article-title><source>Società Veneziana di Scienze Naturali - Lavori </source><volume>15</volume>: <fpage>43</fpage>-<lpage>46</lpage>.</mixed-citation></ref></ref-list></tp:taxon-treatment>
