# Supplementary material for: Revision of New World Species of the Shore-fly Subgenus Allotrichoma Becker of the Genus Allotrichoma with Description of the Subgenus Neotrichoma (Diptera, Ephydridae, Hecamedini)
Source: Zookeys. 2012 Jan 4;(161):1–101. doi: 10.3897/zookeys.161.2016 (PMC3267475; doi:10.3897/zookeys.161.2016)
Supplement: XML Treatment for Allotrichoma (Allotrichoma) occidentale [file zookeys.161.2016-treatment10.xml]

<!DOCTYPE tp:taxon-treatment
  PUBLIC "-//TaxonX//DTD Taxonomic Treatment Publishing DTD v0 20100105//EN" "tax-treatment-NSO.dtd">
<tp:taxon-treatment xmlns:tp="http://www.plazi.org/taxpub"><tp:treatment-meta><mixed-citation publication-type="journal"><person-group><name><surname>Mathis</surname><given-names>Wayne N.</given-names></name><name><surname>Zatwarnicki</surname><given-names>Tadeusz</given-names></name></person-group><article-title>Revision of New World Species of the Shore-fly Subgenus 
                    <italic>Allotrichoma</italic> Becker of the Genus 
                    <italic>Allotrichoma</italic> with Description of the Subgenus 
                    <italic>Neotrichoma</italic> (Diptera, Ephydridae, Hecamedini)</article-title><source>Zookeys</source><day>4</day><month>1</month><year>2012</year><volume>2012</volume><issue>161</issue><fpage>1</fpage><lpage>101</lpage><pub-id pub-id-type="doi">10.3897/zookeys.161.2016</pub-id></mixed-citation></tp:treatment-meta><tp:nomenclature><tp:taxon-name>
                        <tp:taxon-name-part taxon-name-part-type="genus">Allotrichoma</tp:taxon-name-part>
                        (<tp:taxon-name-part taxon-name-part-type="subgenus">Allotrichoma</tp:taxon-name-part>)
                        <tp:taxon-name-part taxon-name-part-type="species">occidentale</tp:taxon-name-part>
                        <object-id xmlns:xlink="http://www.w3.org/1999/xlink" xlink:type="simple">urn:lsid:zoobank.org:act:B2CC0144-B3D3-448B-A8CC-F45E9E9081EA</object-id>
                        <object-id xmlns:xlink="http://www.w3.org/1999/xlink" xlink:type="simple">http://species-id.net/wiki/Allotrichoma_occidentale</object-id>
                    </tp:taxon-name><tp:taxon-status xmlns:xlink="http://www.w3.org/1999/xlink" xlink:type="simple">sp. n.</tp:taxon-status><xref ref-type="fig" rid="F15">Figs 39</xref><xref ref-type="fig" rid="F16">44</xref></tp:nomenclature><tp:treatment-sec sec-type="Description"><title>Description.</title><p>This species is distinguished from congeners by the following combination of characters: Small to moderately small shore flies, body length 1.60–2.00 mm. <italic>Head</italic>: Medial facial carina above facial prominence shallow; labella broad, fleshy, shorter than mediproboscis; clypeus microtomentose, usually gray.</p><p><italic>Thorax</italic>: Presutural supra-alar seta present. Pleural area lacking stripes. Wing with costal vein ratio 0.27–0.28; M vein ratio 0.41–0.50. Legs blackish brown to black; midtibia bearing numerous, erect setae along dorsal surface.</p><p><italic>Abdomen</italic>: Male 5th sternal flap in lateral view (<xref ref-type="fig" rid="F15">Fig. 43</xref>) narrow, elongate, slightly widened apically, bearing 5–6 apical setulae, some from short tubercles; 5th medial process in lateral view (<xref ref-type="fig" rid="F15">Fig. 43</xref>) relatively narrow, very elongate, apex slightly widened, bearing 4–5 setulae along anteroapical surface. Male terminalia (<xref ref-type="fig" rid="F15">Figs 39–42</xref>): Epandrium in posterior view (<xref ref-type="fig" rid="F15">Fig. 39</xref>) ovately rounded on dorsal half; epandrium in lateral view (<xref ref-type="fig" rid="F15">Fig. 40</xref>) with anterior and posterior margins sinuous, relatively wide dorsally; cercus in posterior view (<xref ref-type="fig" rid="F15">Fig. 39</xref>) broadly pointed dorsally, gradually broadened ventrally then abruptly curved or arched laterally and ventrally as a slightly tapered, elongate, arched process that bears numerous moderately long setulae apically, apex shallowly sinuous; cercus in lateral view (<xref ref-type="fig" rid="F15">Fig. 40</xref>) nearly straight, wider dorsally, ventral half nearly parallel sided, apex broadened and shallowly bifurcate, bearing moderately long setulae; surstyli (ventral extensions of epandrium) in posterior view as parallel, narrow processes that bear setulae on apical portion; surstylus in lateral view (<xref ref-type="fig" rid="F15">Fig. 40</xref>) elongate, narrow, nearly parallel sided, apical portion bearing very short setulae anteriorly and apically, with a short, lacking an apical process; aedeagus in ventral view (<xref ref-type="fig" rid="F15">Fig. 41</xref>) elongate, narrowly ovate, tapered apically, in lateral view (<xref ref-type="fig" rid="F15">Fig. 42</xref>) elongate, somewhat lunate; phallapodeme in lateral view (<xref ref-type="fig" rid="F15">Fig. 42</xref>) triangular, keel shorter than length, narrow, somewhat pointed; gonite in ventral view (<xref ref-type="fig" rid="F15">Fig. 41</xref>) bar-like, slightly wider basally, apex with short, lateral process, apex bearing setula, in lateral view (<xref ref-type="fig" rid="F15">Fig. 42</xref>) wide basally, gently but distinctly arched, tapered to apex, apex with rounded notch, producing a subapical, short, nipple-like process that bear a setula.</p></tp:treatment-sec><tp:treatment-sec sec-type="Type material"><title>Type material.</title><p>The holotype male is labeled “<bold>USA. OR[EGON].</bold> Lake: Lakeview (27 mi E; Drake Creek; <named-content xmlns:xlink="http://www.w3.org/1999/xlink" content-type="dwc:verbatimCoordinates" xlink:type="simple">42°11'N, 119°59.3'W</named-content>), 29 Jul 2005, D. and W. N. Mathis/HOLOTYPE ♂ <italic>Allotrichoma occidentale</italic> W. Mathis &amp; T. Zatwarnicki USNM [red]/USNM ENT 00117958 [plastic bar code label].” The holotype is double mounted (minuten in a block of plastic), is in excellent condition, and is deposited in the USNM. Twenty-two paratypes (14♂, 8♀; USNM) bear the same locality label as the holotype.</p></tp:treatment-sec><tp:treatment-sec sec-type="Type locality"><title>Type locality.</title><p>United States. Oregon. Lake: Lakeview (44 km E; Drake Creek; <named-content xmlns:xlink="http://www.w3.org/1999/xlink" content-type="dwc:verbatimCoordinates" xlink:type="simple">42°11'N, 119°59.3'W</named-content>).</p></tp:treatment-sec><tp:treatment-sec sec-type="Other specimens examined from the New World"><title>Other specimens examined from the New World.</title><p>CANADA. <italic>MANITOBA</italic>. Carberry (13 km NE; <named-content xmlns:xlink="http://www.w3.org/1999/xlink" content-type="dwc:verbatimCoordinates" xlink:type="simple">49°51.6'N, 99°20'W</named-content>), 4 Jul 1984, R. S. and V. L. Zack (1♂; WSU).</p><p><!--PageBreak--><italic>SASKATCHEWAN</italic>. Waskesiu River (<named-content xmlns:xlink="http://www.w3.org/1999/xlink" content-type="dwc:verbatimCoordinates" xlink:type="simple">53°53.9'N, 106°05.9'W</named-content>), Aug 1947, R. Coleman (1♂; USNM).</p><p>UNITED STATES. <italic>ALASKA. Matanuska-Susitna</italic>: Willow Creek (<named-content xmlns:xlink="http://www.w3.org/1999/xlink" content-type="dwc:verbatimCoordinates" xlink:type="simple">61°46.1'N, 150°04.2'W</named-content>; 50 m), 10 Jul 2006, D. and W. N. Mathis (6♂, 7♀; USNM). <italic>Valdez-Co<!--PageBreak-->rdova (Census Area)</italic>: Gulkana River (19.3 km N Glenallen; <named-content xmlns:xlink="http://www.w3.org/1999/xlink" content-type="dwc:verbatimCoordinates" xlink:type="simple">62°16.1'N, 145°23.1'W</named-content>), 9 Jul-7 Aug 2006, 2011, D. and W. N. Mathis (7♂, 10♀; USNM).</p><p><italic>ARIZONA. Cochise</italic>: Douglas (<named-content xmlns:xlink="http://www.w3.org/1999/xlink" content-type="dwc:verbatimCoordinates" xlink:type="simple">31°27'N, 109°32.7'W</named-content>), 8 Jul 1940, R. H. Beamer (1♂; KU).</p><p><italic>CALIFORNIA. Alpine</italic>: Hope Valley (<named-content xmlns:xlink="http://www.w3.org/1999/xlink" content-type="dwc:verbatimCoordinates" xlink:type="simple">38°46.6'N, 119°56'W</named-content>), 11 Sep 1938, M. Cazier (2♂, 1♀; USNM). <italic>Calaveras</italic>: Milton (<named-content xmlns:xlink="http://www.w3.org/1999/xlink" content-type="dwc:verbatimCoordinates" xlink:type="simple">38°01.9'N, 120°51.1'W</named-content>), 21 Oct 1917, J. C. Bradley (4♂, 2♀; CU). <italic>Fresno</italic>: Coalinga (<named-content xmlns:xlink="http://www.w3.org/1999/xlink" content-type="dwc:verbatimCoordinates" xlink:type="simple">36°08.1'N, 120°20.4'W</named-content>), 14 May 1938, M. Cazier (1♂; AMNH). <italic>Imperial</italic>: Calexico (<named-content xmlns:xlink="http://www.w3.org/1999/xlink" content-type="dwc:verbatimCoordinates" xlink:type="simple">32°40.7'N, 115°29.9'W</named-content>), 16 Jul 1958, E. I. Schlinger (1♂; USNM). <italic>Kern</italic>: Rosamond (<named-content xmlns:xlink="http://www.w3.org/1999/xlink" content-type="dwc:verbatimCoordinates" xlink:type="simple">34°51.9'N, 118°11.7'W</named-content>), 17 Oct 1956, A. H. Sturtevant (2♂; USNM). <italic>Kings</italic>: Lemoore (<named-content xmlns:xlink="http://www.w3.org/1999/xlink" content-type="dwc:verbatimCoordinates" xlink:type="simple">36°18'N, 119°47'W</named-content>), 17 Oct 1956, A. H. Sturtevant (2♂; USNM). <italic>Lake</italic>: Clear Lake (<named-content xmlns:xlink="http://www.w3.org/1999/xlink" content-type="dwc:verbatimCoordinates" xlink:type="simple">38°57.5'N, 122°37.6'W</named-content>), 11 Oct 1947, W. W. Wirth (1♂; USNM)<italic>. Los Angeles</italic>: Saugus (<named-content xmlns:xlink="http://www.w3.org/1999/xlink" content-type="dwc:verbatimCoordinates" xlink:type="simple">34°24.7'N, 118°32.4'W</named-content>), 10 Apr 1953, A. H. Sturtevant (2♂, 1♀; USNM). <italic>Mono</italic>: Mono Lake (S shore; <named-content xmlns:xlink="http://www.w3.org/1999/xlink" content-type="dwc:verbatimCoordinates" xlink:type="simple">38°01'N, 119°03.6'W</named-content>), 12 Aug 1980, R. S. Zack (2♂, 3♀; WSU). <italic>Orange</italic>: Buena Park (<named-content xmlns:xlink="http://www.w3.org/1999/xlink" content-type="dwc:verbatimCoordinates" xlink:type="simple">33°52.1'N, 117°59.9'W</named-content>), 19 May 1944, A. L. Melander (3♂; USNM); Capistrano Hot Spring (<named-content xmlns:xlink="http://www.w3.org/1999/xlink" content-type="dwc:verbatimCoordinates" xlink:type="simple">33°30.1'N, 117°39.7'W</named-content>), 25 Jan 1945, A. L. Melander (1♂, 4♀; USNM). <italic>Riverside</italic>: Magnesium Spring Canyon (near Indio; <named-content xmlns:xlink="http://www.w3.org/1999/xlink" content-type="dwc:verbatimCoordinates" xlink:type="simple">33°43.2'N, 116°13'W</named-content>), 5 Apr 1945, A. L. Melander (3♂; USNM); Riverside (<named-content xmlns:xlink="http://www.w3.org/1999/xlink" content-type="dwc:verbatimCoordinates" xlink:type="simple">33°58.5'N, 117°19.7'W</named-content>), 1 Feb-4 Oct 1934, 1935, A. L. Melander (8♂, 2♀; USNM). <italic>San Bernardino</italic>: Jenks Lake (<named-content xmlns:xlink="http://www.w3.org/1999/xlink" content-type="dwc:verbatimCoordinates" xlink:type="simple">30°09.9'N, 116°52.9'W</named-content>), 18–24 Aug 1950, A. L. Melander (1♂, 3♀; USNM); Mountain Home (<named-content xmlns:xlink="http://www.w3.org/1999/xlink" content-type="dwc:verbatimCoordinates" xlink:type="simple">34°06'N, 117°W</named-content>), 8 Oct 1956, A. L. Melander (1♂; USNM); Victorville (<named-content xmlns:xlink="http://www.w3.org/1999/xlink" content-type="dwc:verbatimCoordinates" xlink:type="simple">34°32.2'N, 117°17.5'W</named-content>), 2 May 1953, R. O. Schuster (1♂; USNM). <italic>San Diego</italic>: Gavilan Hills (<named-content xmlns:xlink="http://www.w3.org/1999/xlink" content-type="dwc:verbatimCoordinates" xlink:type="simple">33°47'N, 117°22.1'W</named-content>), 1 Oct 1952, A. L. Melander (1♂, 1♀; USNM). <italic>San Luis Obispo</italic>: Morro Bay (<named-content xmlns:xlink="http://www.w3.org/1999/xlink" content-type="dwc:verbatimCoordinates" xlink:type="simple">35°20.1'N, 120°51.1'W</named-content>), 30 Aug 1945, A. L. Melander (4♂; USNM). <italic>San Mateo</italic>: Redwood City (<named-content xmlns:xlink="http://www.w3.org/1999/xlink" content-type="dwc:verbatimCoordinates" xlink:type="simple">37°29.1'N, 122°14.2'W</named-content>), 16 Feb 1947, P. H. Arnaud, Jr. (1♂; USNM). <italic>Tulare</italic>: Three Rivers (<named-content xmlns:xlink="http://www.w3.org/1999/xlink" content-type="dwc:verbatimCoordinates" xlink:type="simple">36°26.3'N, 118°54.3'W</named-content>), 5 Aug 1940, L. J. Lipovsky (3♂, 1♀; USNM). <italic>Yolo</italic>: Davis (<named-content xmlns:xlink="http://www.w3.org/1999/xlink" content-type="dwc:verbatimCoordinates" xlink:type="simple">38°32.7'N, 121°44.1'W</named-content>), 20 Jun-15 Sep 1952, 1966, C. R. Kovacic, A. T. McClay, E. I. Schlinger (9♂, 2♀; USNM); Woodland (<named-content xmlns:xlink="http://www.w3.org/1999/xlink" content-type="dwc:verbatimCoordinates" xlink:type="simple">38°40.3'N, 121°45'W</named-content>), 9 Aug 1953, A. T. McClay, E. I. Schlinger (2♂, 1♀; USNM).</p><p><italic>IDAHO. Benewah</italic>: Chatcolet (<named-content xmlns:xlink="http://www.w3.org/1999/xlink" content-type="dwc:verbatimCoordinates" xlink:type="simple">47°22.3'N, 116°54.8'W</named-content>), Aug 1915, A. L. Melander (1♂; USNM). <italic>Oneida</italic>: Curlew Valley Reservoir (<named-content xmlns:xlink="http://www.w3.org/1999/xlink" content-type="dwc:verbatimCoordinates" xlink:type="simple">42°04.5'N, 112°32.3'W</named-content>), 27 Jun-22 Sep 1969, 1971, G. F. Knowlton (2♂, 1♀; USU); Holbrook (<named-content xmlns:xlink="http://www.w3.org/1999/xlink" content-type="dwc:verbatimCoordinates" xlink:type="simple">42°09.7'N, 112°39.2'W</named-content>), 1 Sep 1971, G. F. Knowlton (1♀; USU); Stone (<named-content xmlns:xlink="http://www.w3.org/1999/xlink" content-type="dwc:verbatimCoordinates" xlink:type="simple">42°01'N, 112°41.7'W</named-content>), 5 Aug 1969, G. F. Knowlton (1♂; USU); Stone (3.2 km N, <named-content xmlns:xlink="http://www.w3.org/1999/xlink" content-type="dwc:verbatimCoordinates" xlink:type="simple">42°10'N, 112°41.7'W</named-content>), 16 May 1969, G. F. Knowlton (1♂, 1♀; USU); Stone Reservoir (<named-content xmlns:xlink="http://www.w3.org/1999/xlink" content-type="dwc:verbatimCoordinates" xlink:type="simple">42°04.1'N, 112°41.7'W</named-content>), 27 Jun 1969, G. F. Knowlton (1♀; USU). <italic>Power</italic>: Rock Creek (<named-content xmlns:xlink="http://www.w3.org/1999/xlink" content-type="dwc:verbatimCoordinates" xlink:type="simple">42°39.3'N, 113°01.1'W</named-content>), 17 Jul 1972, G. F. Knowlton (1♀; USU).</p><p><italic>MICHIGAN. Iosco</italic>: (<named-content xmlns:xlink="http://www.w3.org/1999/xlink" content-type="dwc:verbatimCoordinates" xlink:type="simple">44°20'N, 83°38'W</named-content>), 3 Jul 1950, G. C. Steyskal (1♂; USNM).</p><p><italic>MONTANA. Granite</italic>: Medicine Lake (<named-content xmlns:xlink="http://www.w3.org/1999/xlink" content-type="dwc:verbatimCoordinates" xlink:type="simple">48°28.6'N, 113°40.6'W</named-content>), 9 Jun 1969, W. W. Wirth (1♂; USNM).</p><p><italic>NEBRASKA. Cherry</italic>: Snake River (<named-content xmlns:xlink="http://www.w3.org/1999/xlink" content-type="dwc:verbatimCoordinates" xlink:type="simple">42°46.8'N, 100°47.7'W</named-content>), 2 Jun 1960, W. W. Wirth (1♀; USNM); Twin Lakes (<named-content xmlns:xlink="http://www.w3.org/1999/xlink" content-type="dwc:verbatimCoordinates" xlink:type="simple">42°28.9'N, 100°58.6'W</named-content>), 2 Jun 1960, W. W. Wirth (1♂; USNM).</p><p><!--PageBreak--><italic>NEVADA. Lander</italic>: Austin (<named-content xmlns:xlink="http://www.w3.org/1999/xlink" content-type="dwc:verbatimCoordinates" xlink:type="simple">39°28'N, 117°11.7'W</named-content>), 2 Aug 1956, E. S. Ross (1♂; USNM).</p><p><italic>NORTH DAKOTA. Bowman</italic>: Bowman-Haley Dam and Reservoir (<named-content xmlns:xlink="http://www.w3.org/1999/xlink" content-type="dwc:verbatimCoordinates" xlink:type="simple">45°59.5'N, 103°15.4'W</named-content>; 840 m), 19 Jun 2008, D. and W. N. Mathis (8♂, 5♀; USNM).</p><p><italic>OREGON. Baker</italic>: Goose Creek (35 km E Baker City; <named-content xmlns:xlink="http://www.w3.org/1999/xlink" content-type="dwc:verbatimCoordinates" xlink:type="simple">44°49.2'N, 117°27.79'W</named-content>; 825 m), 7 Jun 2006, T. Zatwarnicki (3♂; USNM). <italic>Harney</italic>: Burns (3.2 km E; <named-content xmlns:xlink="http://www.w3.org/1999/xlink" content-type="dwc:verbatimCoordinates" xlink:type="simple">43°35.1'N, 119°0.1'W</named-content>; 1320m), 16 Jun 1972, D. and W. N. Mathis (6♂, 8♀; USNM); King Mountain Lookout turnoff (<named-content xmlns:xlink="http://www.w3.org/1999/xlink" content-type="dwc:verbatimCoordinates" xlink:type="simple">43°50.6'N, 118°57.2'W</named-content>; 1537 m), 8 Aug 2005, D. and W. N. Mathis (1♂; USNM); Malheur National Wildlife Refuge, Web Creek (<named-content xmlns:xlink="http://www.w3.org/1999/xlink" content-type="dwc:verbatimCoordinates" xlink:type="simple">43°16'N, 118°50.7'W</named-content>), 29 Aug 1983, R. S. Zack (2♂; WSU); Mann Lake (<named-content xmlns:xlink="http://www.w3.org/1999/xlink" content-type="dwc:verbatimCoordinates" xlink:type="simple">42°46.3'N, 118°26.7'W</named-content>), 12 Sep 1981, R. S. Zack (4♂; WSU); Page Springs (<named-content xmlns:xlink="http://www.w3.org/1999/xlink" content-type="dwc:verbatimCoordinates" xlink:type="simple">42°47'N, 118°51'W</named-content>; 1300 m), 6 Aug 2005, D. and W. N. Mathis (9♂; USNM); Steens Mountain, Fish Lake Campground (<named-content xmlns:xlink="http://www.w3.org/1999/xlink" content-type="dwc:verbatimCoordinates" xlink:type="simple">42°44.3'N, 118°38.7'W</named-content>; 2250 m), 6 Aug 2005, D. and W. N. Mathis (3♂; USNM); Wagontire (24 km N, <named-content xmlns:xlink="http://www.w3.org/1999/xlink" content-type="dwc:verbatimCoordinates" xlink:type="simple">43°16'N, 119°52.5'W</named-content>), 12 Jul 1989, R. S. Zack (2♂, 8♀; WSU). <italic>Klamath</italic>: Deming Creek, NE Bly (<named-content xmlns:xlink="http://www.w3.org/1999/xlink" content-type="dwc:verbatimCoordinates" xlink:type="simple">42°25.6'N, 121°04.4'W</named-content>), 1 Sep 1959, J. Schuh (2♂, 4♀; USNM); Odell Lake (<named-content xmlns:xlink="http://www.w3.org/1999/xlink" content-type="dwc:verbatimCoordinates" xlink:type="simple">43°34.4'N, 121°60'W</named-content>), 26 Jul 1988, R. Danielsson (1♂; ZIL). <italic>Morrow</italic>: Butter Creek (<named-content xmlns:xlink="http://www.w3.org/1999/xlink" content-type="dwc:verbatimCoordinates" xlink:type="simple">45°37.1'N, 119°26.3'W</named-content>), 9 Jul 1991, R. S. Zack (3♂; WSU). <italic>Union</italic>: Whiskey Creek (<named-content xmlns:xlink="http://www.w3.org/1999/xlink" content-type="dwc:verbatimCoordinates" xlink:type="simple">45°19.4'N, 118°14.8'W</named-content>; 1560 m), 29–31 Aug 1976, E. J. Davis (1♂; WSU).</p><p><italic>SOUTH DAKOTA. Lawrence</italic>: Beaver Creek (<named-content xmlns:xlink="http://www.w3.org/1999/xlink" content-type="dwc:verbatimCoordinates" xlink:type="simple">44°30.8'N, 104°00.4'W</named-content>), 15 Jun 1969, W. W. Wirth (2♂, 3♀; USNM).</p><p><italic>UTAH. Box Elder</italic>: Corinne (<named-content xmlns:xlink="http://www.w3.org/1999/xlink" content-type="dwc:verbatimCoordinates" xlink:type="simple">41°33.1'N, 112°06.6'W</named-content>; on celery), 8 Aug 1953, G. F. Knowlton (1♂, 1♀; USNM); Bear River Bay (<named-content xmlns:xlink="http://www.w3.org/1999/xlink" content-type="dwc:verbatimCoordinates" xlink:type="simple">41°21.5'N, 112°21.3'W</named-content>), 16 Aug 1953, G. F. Knowlton (1♂; USNM). <italic>Cache</italic>: Logan (<named-content xmlns:xlink="http://www.w3.org/1999/xlink" content-type="dwc:verbatimCoordinates" xlink:type="simple">41°44.1'N, 111°50.1'W</named-content>), 17 Oct 1943, G. F. Knowlton (1♂; UMSP). <italic>Carbon</italic>: Deadman Canyon (16 km NE Price; <named-content xmlns:xlink="http://www.w3.org/1999/xlink" content-type="dwc:verbatimCoordinates" xlink:type="simple">39°41.7'N, 110°44'W</named-content>; 2055 m), 14–19 Aug 2008, 2009, D. and W. N. Mathis (9♂, 1♀; USNM). <italic>Davis</italic>: Farmington (<named-content xmlns:xlink="http://www.w3.org/1999/xlink" content-type="dwc:verbatimCoordinates" xlink:type="simple">40°58.8'N, 111°53.3'W</named-content>), 4 Sep, G. F. Knowlton (1♂; USNM). <italic>Grand</italic>: Thompson Spring (8.9 km N Thompson Springs; <named-content xmlns:xlink="http://www.w3.org/1999/xlink" content-type="dwc:verbatimCoordinates" xlink:type="simple">39°02.3'N, 109°43.4'W</named-content>; 1740 m), 20 Aug 2009, W. N. Mathis, T. Zatwarnicki (5♂; USNM). <italic>Kane</italic>: East Fork of Virgin River (26.6 km N Kanab; <named-content xmlns:xlink="http://www.w3.org/1999/xlink" content-type="dwc:verbatimCoordinates" xlink:type="simple">37°12.2'N, 112°41.4'W</named-content>) 18 May 2001, D. and W. N. Mathis (2♂; USNM). <italic>Salt Lake</italic>: Butterfield Canyon (<named-content xmlns:xlink="http://www.w3.org/1999/xlink" content-type="dwc:verbatimCoordinates" xlink:type="simple">40°29.2'N, 112°08.2'W</named-content>; 1890 m), 13 Aug 2008, D. and W. N. Mathis (11♂; USNM); Draper (<named-content xmlns:xlink="http://www.w3.org/1999/xlink" content-type="dwc:verbatimCoordinates" xlink:type="simple">40°31.6'N, 111°55.1'W</named-content>; Jordan River; 1320 m), 10 May 2007, D. and W. N. Mathis (3♂; USNM); Midvale (<named-content xmlns:xlink="http://www.w3.org/1999/xlink" content-type="dwc:verbatimCoordinates" xlink:type="simple">40°36.7'N, 111°54'W</named-content>), 2 Sep 1953, G. F. Knowlton (1♂; USNM); Salt Lake City (<named-content xmlns:xlink="http://www.w3.org/1999/xlink" content-type="dwc:verbatimCoordinates" xlink:type="simple">40°45.6'N, 111°53.5'W</named-content>), 13 Sep 1953, G. F. Knowlton (1♀; USNM). <italic>Sanpete</italic>: Moroni (<named-content xmlns:xlink="http://www.w3.org/1999/xlink" content-type="dwc:verbatimCoordinates" xlink:type="simple">39°31.6'N, 111°34.4'W</named-content>), 27 Jun 1940, A. L. Melander (1♂; USNM). <italic>Utah</italic>: Benjamin (<named-content xmlns:xlink="http://www.w3.org/1999/xlink" content-type="dwc:verbatimCoordinates" xlink:type="simple">40°05.9'N, 111°43.9'W</named-content>), 21 Jun 1945, G. F. Knowlton (1♂, 1♀; USNM); Goshen Springs (<named-content xmlns:xlink="http://www.w3.org/1999/xlink" content-type="dwc:verbatimCoordinates" xlink:type="simple">39°57.8'N, 111°51.2'W</named-content>), 16 Apr 2003, W. N. Mathis, T. Zatwarnicki (5♂, 4♀; USNM); Lake Shore (<named-content xmlns:xlink="http://www.w3.org/1999/xlink" content-type="dwc:verbatimCoordinates" xlink:type="simple">40°06.9'N, 111°41.8'W</named-content>; 1370 m), 11 May 2007, D. and W. N. Mathis (4♂; USNM).</p><p><italic>WASHINGTON. Adams</italic>: Lower Crab Creek (<named-content xmlns:xlink="http://www.w3.org/1999/xlink" content-type="dwc:verbatimCoordinates" xlink:type="simple">46°54.6'N, 119°17.3'W</named-content>), 28 Aug 1980, R. S. Zack (2♂; WSU). <italic>Benton</italic>: Plymouth (12 km W; <named-content xmlns:xlink="http://www.w3.org/1999/xlink" content-type="dwc:verbatimCoordinates" xlink:type="simple">45°56.1'N, 119°24.6'W</named-content>), 9 Jul 1978, R. S. Zack (2♀; WSU); Snively Spring, Hanford (<named-content xmlns:xlink="http://www.w3.org/1999/xlink" content-type="dwc:verbatimCoordinates" xlink:type="simple">46°27.1'N, 119°42.8'W</named-content>),<!--PageBreak--> 24 Apr 1995, R. S. Zack (6♂, 11♀; WSU). <italic>Franklin</italic>: Handford Reach, Columbia River (<named-content xmlns:xlink="http://www.w3.org/1999/xlink" content-type="dwc:verbatimCoordinates" xlink:type="simple">46°24.6'N, 119°15.5'W</named-content>), 20 Jul 2009, D. Mathis (1♂; USNM); Sacajawea State Park (<named-content xmlns:xlink="http://www.w3.org/1999/xlink" content-type="dwc:verbatimCoordinates" xlink:type="simple">46°12'N, 119°02.4'W</named-content>; 100 m), 6 Jun 2006, D. and W. N. Mathis (2♂; USNM). <italic>Grant</italic>: Beverly (Columbia River; <named-content xmlns:xlink="http://www.w3.org/1999/xlink" content-type="dwc:verbatimCoordinates" xlink:type="simple">46°50.4'N, 119°56.4'W</named-content>), 29 May 2006, D. and W. N. Mathis (1♂, 1♀; USNM); Beverly Dunes (3.2 km E Beverly; <named-content xmlns:xlink="http://www.w3.org/1999/xlink" content-type="dwc:verbatimCoordinates" xlink:type="simple">46°49.7'N, 119°53.7'W</named-content>), 30 May 2006, D. and W. N. Mathis (2♂; USNM); Columbia National Wildlife Refuge (<named-content xmlns:xlink="http://www.w3.org/1999/xlink" content-type="dwc:verbatimCoordinates" xlink:type="simple">46°51.1'N, 119°32.2'W</named-content>), 13 May 1959, H. F. Harwood (1♂; WSU); Crab Creek (4.8 km E Beverly; <named-content xmlns:xlink="http://www.w3.org/1999/xlink" content-type="dwc:verbatimCoordinates" xlink:type="simple">46°50'N, 119°52'W</named-content>), 30 May 2006, D. and W. N. Mathis (20♂, 7♀; USNM); Othello (3.2 km W; <named-content xmlns:xlink="http://www.w3.org/1999/xlink" content-type="dwc:verbatimCoordinates" xlink:type="simple">46°49.6'N, 119°13.4'W</named-content>), 25 Jul 1992, R. S. Zack (11♂; WSU); Royal City (8 km W; <named-content xmlns:xlink="http://www.w3.org/1999/xlink" content-type="dwc:verbatimCoordinates" xlink:type="simple">46°54'N, 119°47'W</named-content>), 13 Jul 1978, R. S. Zack (23♂, 21♀; WSU). <italic>Kittitas</italic>: Vantage (Columbia River; <named-content xmlns:xlink="http://www.w3.org/1999/xlink" content-type="dwc:verbatimCoordinates" xlink:type="simple">46°56.5'N, 119°59.1'W</named-content>), 29 May 2006, D. and W. N. Mathis (1♂; USNM). <!--PageBreak--><italic>Lincoln</italic>: Wilbur Pond (<named-content xmlns:xlink="http://www.w3.org/1999/xlink" content-type="dwc:verbatimCoordinates" xlink:type="simple">47°45.6'N, 118°42.3'W</named-content>), 8 Jul 1993, R. S. Zack (3♂; WSU). <italic>Okanogan</italic>: Little Goose Lake (<named-content xmlns:xlink="http://www.w3.org/1999/xlink" content-type="dwc:verbatimCoordinates" xlink:type="simple">48°16.5'N, 119°31'W</named-content>), 22 Jul 1983, R. D. Akre, R. S. Zack (5♂; WSU); Okanogan (15 km SW, Soap Lake; <named-content xmlns:xlink="http://www.w3.org/1999/xlink" content-type="dwc:verbatimCoordinates" xlink:type="simple">48°14.1'N, 119°39'W</named-content>), 23 Jul 1983, R. D. Akre, R. S. Zack (6♂, 8♀; WSU). <italic>Spokane</italic>: Elokia Lake (<named-content xmlns:xlink="http://www.w3.org/1999/xlink" content-type="dwc:verbatimCoordinates" xlink:type="simple">48°01.6'N, 117°22.7'W</named-content>), 24 Jun 1982, R. D. Akre, R. S. Zack (2♂; WSU). <italic>Whitman</italic>: Rock Lake (<named-content xmlns:xlink="http://www.w3.org/1999/xlink" content-type="dwc:verbatimCoordinates" xlink:type="simple">47°11.1'N, 117°40.9'W</named-content>), 25 Jun 1982, R. D. Akre, R. S. Zack (1♂; WSU); Union Flat (<named-content xmlns:xlink="http://www.w3.org/1999/xlink" content-type="dwc:verbatimCoordinates" xlink:type="simple">46°49.6'N, 117°59.9'W</named-content>), 3 Jul 1918 (1♂; USNM). <italic>Yakima</italic>: Prosser (7.6 km W; <named-content xmlns:xlink="http://www.w3.org/1999/xlink" content-type="dwc:verbatimCoordinates" xlink:type="simple">46°11.3'N, 119°53'W</named-content>), 14 Jun 1989, R. S. Zack (4♂, 3♀; WSU).</p><p><italic>WYOMING. Albany</italic>: Laramie (<named-content xmlns:xlink="http://www.w3.org/1999/xlink" content-type="dwc:verbatimCoordinates" xlink:type="simple">41°18.5'N, 105°36.7'W</named-content>), 9 Jul 1956 (1♂; USNM). <italic>Carbon</italic>: Elk Mountain (5 km W; <named-content xmlns:xlink="http://www.w3.org/1999/xlink" content-type="dwc:verbatimCoordinates" xlink:type="simple">41°41.1'N, 106°26.4'W</named-content>), 20 Aug 1982, R. S. Zack (2♂, 8♀; WSU).</p></tp:treatment-sec><tp:treatment-sec sec-type="Distribution"><title>Distribution.</title><p>(<xref ref-type="fig" rid="F16">Fig. 44</xref>) <italic>Nearctic</italic>: Canada (Manitoba, Saskatchewan), United States (Alaska, Arizona, California, Idaho, Michigan, Montana, Nebraska, Nevada, North Dakota, Oregon, South Dakota, Utah, Washington, Wyoming).</p></tp:treatment-sec><tp:treatment-sec sec-type="Etymology"><title>Etymology.</title><p>The species epithet, <italic>occidentale</italic>, refers to the western distribution of this species in the Nearctic Region.</p></tp:treatment-sec><tp:treatment-sec sec-type="Remarks"><title>Remarks.</title><p>This species is closely related to <italic><tp:taxon-name>Allotrichoma bifidum</tp:taxon-name></italic> <xref ref-type="bibr" rid="B51">Papp (1975)</xref>, which was relatively recently described from specimens collected in Hungary. The morphological differences between these two species are relatively slight but consistent and are especially evident in the shape of the extended cercus. The distal apex of the cercus in <italic><tp:taxon-name>Allotrichoma occidentale</tp:taxon-name></italic> is only slightly flared; whereas in <italic><tp:taxon-name>Allotrichoma bifidum</tp:taxon-name></italic> the apex is conspicuously and consistently much wider. Given these consistent differences and its pronounced allopatry with <italic><tp:taxon-name>Allotrichoma bifidum</tp:taxon-name></italic>, we have elected to treat this species as separate and distinct.</p><fig id="F15" position="float" orientation="portrait"><label>Figures 39–43.</label><caption><p>Illustration of <italic><tp:taxon-name>Allotrichoma occidentale</tp:taxon-name></italic> sp. n. (male) <bold>39</bold> epandrium, cerci, surstylus, posterior aspect <bold>40</bold> same, lateral aspect <bold>41</bold> aedeagus, phallapodeme, gonite, hypandrium, ventral aspect <bold>42</bold> same, lateral aspect <bold>43</bold> male 5th sternal flap and medial process, lateral aspect. Scale bar = 0.1 mm.</p></caption><graphic xmlns:xlink="http://www.w3.org/1999/xlink" xlink:href="ZooKeys-161-001-g015.jpg" position="float" orientation="portrait" xlink:type="simple"/></fig><fig id="F16" position="float" orientation="portrait"><label>Figure 44.</label><caption><p>Distribution of <italic><tp:taxon-name>Allotrichoma occidentale</tp:taxon-name></italic> sp. n.</p></caption><graphic xmlns:xlink="http://www.w3.org/1999/xlink" xlink:href="ZooKeys-161-001-g016.jpg" position="float" orientation="portrait" xlink:type="simple"/></fig></tp:treatment-sec><ref-list><ref id="B51"><mixed-citation xmlns:xlink="http://www.w3.org/1999/xlink" xlink:type="simple"><person-group><name name-style="western"><surname>Papp</surname><given-names>L</given-names></name></person-group> (<year>1975</year>)<article-title> Four new species of Ephydridae (Diptera) from Hungary.</article-title><source>Annales Historico-Naturales Musei Nationalis Hungarici </source><volume>67</volume>: <fpage>213</fpage>-<lpage>217</lpage>.</mixed-citation></ref></ref-list></tp:taxon-treatment>
