# Supplementary material for: Revision of New World Species of the Shore-fly Subgenus Allotrichoma Becker of the Genus Allotrichoma with Description of the Subgenus Neotrichoma (Diptera, Ephydridae, Hecamedini)
Source: Zookeys. 2012 Jan 4;(161):1–101. doi: 10.3897/zookeys.161.2016 (PMC3267475; doi:10.3897/zookeys.161.2016)
Supplement: XML Treatment for Allotrichoma (Allotrichoma) robustum [file zookeys.161.2016-treatment11.xml]

<!DOCTYPE tp:taxon-treatment
  PUBLIC "-//TaxonX//DTD Taxonomic Treatment Publishing DTD v0 20100105//EN" "tax-treatment-NSO.dtd">
<tp:taxon-treatment xmlns:tp="http://www.plazi.org/taxpub"><tp:treatment-meta><mixed-citation publication-type="journal"><person-group><name><surname>Mathis</surname><given-names>Wayne N.</given-names></name><name><surname>Zatwarnicki</surname><given-names>Tadeusz</given-names></name></person-group><article-title>Revision of New World Species of the Shore-fly Subgenus 
                    <italic>Allotrichoma</italic> Becker of the Genus 
                    <italic>Allotrichoma</italic> with Description of the Subgenus 
                    <italic>Neotrichoma</italic> (Diptera, Ephydridae, Hecamedini)</article-title><source>Zookeys</source><day>4</day><month>1</month><year>2012</year><volume>2012</volume><issue>161</issue><fpage>1</fpage><lpage>101</lpage><pub-id pub-id-type="doi">10.3897/zookeys.161.2016</pub-id></mixed-citation></tp:treatment-meta><tp:nomenclature><tp:taxon-name>
                        <tp:taxon-name-part taxon-name-part-type="genus">Allotrichoma</tp:taxon-name-part>
                        (<tp:taxon-name-part taxon-name-part-type="subgenus">Allotrichoma</tp:taxon-name-part>)
                        <tp:taxon-name-part taxon-name-part-type="species">robustum</tp:taxon-name-part>
                        <object-id xmlns:xlink="http://www.w3.org/1999/xlink" xlink:type="simple">urn:lsid:zoobank.org:act:57B87C6E-70B0-4D1F-B9F4-0F1FE887C307</object-id>
                        <object-id xmlns:xlink="http://www.w3.org/1999/xlink" xlink:type="simple">http://species-id.net/wiki/Allotrichoma_robustum</object-id>
                    </tp:taxon-name><tp:taxon-status xmlns:xlink="http://www.w3.org/1999/xlink" xlink:type="simple">sp. n.</tp:taxon-status><xref ref-type="fig" rid="F17">Figs 45</xref><xref ref-type="fig" rid="F18">50</xref><tp:nomenclature-citation-list><tp:nomenclature-citation><tp:taxon-name>Allotrichoma laterale</tp:taxon-name><comment> of authors, not <xref ref-type="bibr" rid="B33">Loew 1860</xref> [misidentification]. <xref ref-type="bibr" rid="B2">Becker 1896</xref>: 121 [generic combination]. <xref ref-type="bibr" rid="B56">Williston 1897</xref>: 4 [compared with <italic><tp:taxon-name>Allotrichoma abdominale</tp:taxon-name></italic> Williston]. <xref ref-type="bibr" rid="B18">Cresson 1942</xref>: 108 [list, west coast of United States]. <xref ref-type="bibr" rid="B62">Wirth and Stone 1956</xref>: 467 [key]. <xref ref-type="bibr" rid="B58">Wirth 1965</xref>: 736 [Nearctic catalog, in part]. <xref ref-type="bibr" rid="B15">Cole 1969</xref>: 397 [list]. <xref ref-type="bibr" rid="B45">Mathis and Zatwarnicki 1995</xref>: 151–152 [world catalog, in part].</comment></tp:nomenclature-citation></tp:nomenclature-citation-list></tp:nomenclature><tp:treatment-sec sec-type="Description"><title>Description.</title><p>This species is distinguished from congeners by the following combination of characters: Small to moderately small shore flies, body length 1.55–2.40 mm. <italic>Head</italic>: Medial facial carina above facial prominence shallow; labella broad, fleshy, shorter than mediproboscis; clypeus microtomentose, usually gray.</p><p><italic>Thorax</italic>: Presutural supra-alar seta present. Pleural area lacking stripes. Wing with costal vein ratio 0.30–0.31; M vein ratio 0.37–0.42. Legs blackish brown to black; midtibia bearing numerous, erect setae along dorsal surface.<!--PageBreak--></p><p><italic>Abdomen</italic>: Male 5th sternal flap in lateral view (<xref ref-type="fig" rid="F17">Fig. 49</xref>) moderately shallow, longer posteriorly, bearing several, tuberculate setulae apically; 5th medial process in lateral view (<xref ref-type="fig" rid="F17">Fig. 49</xref>) elongate, conspicuously curved, C-shaped, bearing 4–5 setulae anteroapically. Male terminalia (<xref ref-type="fig" rid="F17">Figs 45–48</xref>): Epandrium in posterior view (<xref ref-type="fig" rid="F17">Fig. 45</xref>) like an inverted, laterally rounded, almost oval U; epandrium in lateral view (<xref ref-type="fig" rid="F17">Fig. 46</xref>) rela<!--PageBreak--><!--PageBreak-->tively narrow dorsally, becoming wider ventrally than tapered to a broad point; cercus very robust, in posterior view (<xref ref-type="fig" rid="F17">Fig. 45</xref>) as a elongate, pendulous, ventrolaterally projected process, becoming wider ventrally, apex flared, truncate, bearing numerous, long to very long setulae, very long setulae apicolaterally; cercus in lateral view (<xref ref-type="fig" rid="F17">Fig. 46</xref>) essentially straight, widest subapically, then narrowed to blunt, ventral apex, some very long setulae curved apically or irregularly contorted; surstyli (ventral extensions of epandrium) in posterior view as nearly parallel, shallowly arched medially, narrow processes that bears a few setulae apically, surstylus in lateral view (<xref ref-type="fig" rid="F17">Fig. 46</xref>) conspicuously arched, narrow, very slightly tapered process, not expanded apically; aedeagus in ventral view (<xref ref-type="fig" rid="F17">Fig. 47</xref>) elongate, narrowly ovate, slightly tapered apically, in lateral view (<xref ref-type="fig" rid="F17">Fig. 48</xref>) elongate, narrow, nearly straight; phallapodeme in lateral view (<xref ref-type="fig" rid="F17">Fig. 48</xref>) narrowly triangular, keel narrow, prong-like, shorter than length, almost digitiform; gonite in ventral view (<xref ref-type="fig" rid="F17">Fig. 47</xref>) somewhat bar-like, lateral margin shallowly sinuous, notched basally and medially pointed apically, bearing a subapical, ventral setula and an apical setula; gonite in lateral view (<xref ref-type="fig" rid="F17">Fig. 47</xref>) wide basally, conspicuously but gently curved and tapered toward apex, with a subapical, setula and an apical setula.</p></tp:treatment-sec><tp:treatment-sec sec-type="Type material"><title>Type material.</title><p>The holotype male is labeled “Kern Riv. 4 - 1- [19]50 [handwritten by A. H. Sturtevant]/HOLOTYPE ♂ <italic><tp:taxon-name>Allotrichoma robustum</tp:taxon-name></italic> W. Mathis &amp; T. Zatwarnicki USNM [red]/USNM ENT 00117959 [plastic bar code label].” The holotype male is double mounted (glued to a narrow, paper triangle), is in good condition (abdomen removed, dissected, stored in glycerin in an attached microvial), and is deposited in the USNM. Two paratypes are as follows: UNITED STATES. <italic>CALIFORNIA. Kern</italic>: Kern River (<named-content xmlns:xlink="http://www.w3.org/1999/xlink" content-type="dwc:verbatimCoordinates" xlink:type="simple">35°16.1'N, 119°18.4'W</named-content>), 1 Apr 1950, A. H. Sturtevant (1♂; USNM). <italic>Nevada</italic>: Sagehen Creek (<named-content xmlns:xlink="http://www.w3.org/1999/xlink" content-type="dwc:verbatimCoordinates" xlink:type="simple">39°28.6'N, 120°07.9'W</named-content>), 26 Jun 1974, R. L. Bugg (1♂; USNM). <italic>OREGON. Harney</italic>: (<named-content xmlns:xlink="http://www.w3.org/1999/xlink" content-type="dwc:verbatimCoordinates" xlink:type="simple">43°10'N, 119°0.1'W</named-content>), 29 Jun 1953, A. B. Gurney (1♂; USNM).</p></tp:treatment-sec><tp:treatment-sec sec-type="Type locality"><title>Type locality.</title><p>United States. California. Kern: Kern River (<named-content xmlns:xlink="http://www.w3.org/1999/xlink" content-type="dwc:verbatimCoordinates" xlink:type="simple">35°16.1'N, 119°18.4'W</named-content>).</p></tp:treatment-sec><tp:treatment-sec sec-type="Distribution"><title>Distribution.</title><p>(<xref ref-type="fig" rid="F18">Fig. 50</xref>) <italic>Nearctic</italic>: United States (California, Oregon).</p></tp:treatment-sec><tp:treatment-sec sec-type="Etymology"><title>Etymology.</title><p>The species epithet, <italic>robustum</italic>, is of Latin derivation and refers to the very robust cerci of this species.</p></tp:treatment-sec><tp:treatment-sec sec-type="Remarks"><title>Remarks.</title><p>Among Nearctic species of <italic><tp:taxon-name>Allotrichoma</tp:taxon-name></italic>, <italic><tp:taxon-name>Allotrichoma robustum</tp:taxon-name></italic> has the most restricted distribution, being thus far known only from the Sierra Mountains in California and Harney County in Oregon.</p><fig id="F17" position="float" orientation="portrait"><label>Figures 45–49.</label><caption><p>Illustration of <italic><tp:taxon-name>Allotrichoma robustum</tp:taxon-name></italic> sp. n. (male) <bold>45</bold> aedeagus, phallapodeme, gonite, hypandrium, ventral aspect <bold>46</bold> same, lateral aspect <bold>47</bold> epandrium, cerci, surstylus, lateral aspect <bold>48</bold> same, posterior aspect <bold>49</bold> male 5th sternal flap and medial process, lateral aspect. Scale bar = 0.1 mm.</p></caption><graphic xmlns:xlink="http://www.w3.org/1999/xlink" xlink:href="ZooKeys-161-001-g017.jpg" position="float" orientation="portrait" xlink:type="simple"/></fig><fig id="F18" position="float" orientation="portrait"><label>Figure 50.</label><caption><p>Distribution of <italic><tp:taxon-name>Allotrichoma robustum</tp:taxon-name></italic> sp. n.</p></caption><graphic xmlns:xlink="http://www.w3.org/1999/xlink" xlink:href="ZooKeys-161-001-g018.jpg" position="float" orientation="portrait" xlink:type="simple"/></fig></tp:treatment-sec><ref-list><ref id="B33"><mixed-citation xmlns:xlink="http://www.w3.org/1999/xlink" xlink:type="simple"><person-group><name name-style="western"><surname>Loew</surname><given-names>H</given-names></name></person-group> (<year>1860</year>)<source> Neue Beiträge zur Kenntniss der Dipteren. Siebenter Beitrag. Die Europaeischen Ephydrinidae und die bisher in Schlesien beobachteten Arten derselben. Programm der Königlichen Realschule zu Meseritz 1860, 46 pp.</source></mixed-citation></ref><ref id="B2"><mixed-citation xmlns:xlink="http://www.w3.org/1999/xlink" xlink:type="simple"><person-group><name name-style="western"><surname>Becker</surname><given-names>Th</given-names></name></person-group> (<year>1896</year>)<article-title> Dipterologische Studien IV. Ephydridae.</article-title><source>Berliner Entomologische Zeitschrift </source><volume>41</volume> (<issue>2</issue>): <fpage>91</fpage>-<lpage>276</lpage>.</mixed-citation></ref><ref id="B56"><mixed-citation xmlns:xlink="http://www.w3.org/1999/xlink" xlink:type="simple"><person-group><name name-style="western"><surname>Williston</surname><given-names>SW</given-names></name></person-group> (<year>1897</year>)<article-title> Diptera Brasiliana. Part IV.</article-title><source>Kansas University Quarterly series A, </source><volume>6</volume>: <fpage>1</fpage>-<lpage>12</lpage>.</mixed-citation></ref><ref id="B18"><mixed-citation xmlns:xlink="http://www.w3.org/1999/xlink" xlink:type="simple"><person-group><name name-style="western"><surname>Cresson</surname><given-names>ET Jr</given-names></name></person-group> (<year>1942</year>)<article-title> Synopses of North American Ephydridae (Diptera) I. The subfamily Psilopinae, with descriptions of new species.</article-title><source>Transactions of the American Entomological Society </source><volume>68</volume>: <fpage>101</fpage>-<lpage>128</lpage>.</mixed-citation></ref><ref id="B62"><mixed-citation xmlns:xlink="http://www.w3.org/1999/xlink" xlink:type="simple"><person-group><name name-style="western"><surname>Wirth</surname><given-names>WW</given-names></name><name name-style="western"><surname>Stone</surname><given-names>A</given-names></name></person-group> (<year>1956</year>)<source> Chapter 14. Aquatic Diptera. Pp. 372–482. In: Usinger RL (Ed) Aquatic insects of California. 508+x pp. University of California Press, Berkeley.</source></mixed-citation></ref><ref id="B58"><mixed-citation xmlns:xlink="http://www.w3.org/1999/xlink" xlink:type="simple"><person-group><name name-style="western"><surname>Wirth</surname><given-names>WW</given-names></name></person-group> (<year>1965</year>)<source> Ephydridae. Pp. 734–759. In: Stone A, <italic>et al</italic>. (Eds) A catalog of the Diptera of America north of Mexico. Handbook, 276: 1696 pp. U.S. Department of Agriculture, Washington, D.C.</source></mixed-citation></ref><ref id="B15"><mixed-citation xmlns:xlink="http://www.w3.org/1999/xlink" xlink:type="simple"><person-group><name name-style="western"><surname>Cole</surname><given-names>FR</given-names></name><name name-style="western"><surname>Schlinger</surname><given-names>ET</given-names></name></person-group> (<year>1969</year>)<source> The flies of western North America. 693+xi pp. University of California Press, Berkeley, Los Angeles, and London.</source></mixed-citation></ref><ref id="B45"><mixed-citation xmlns:xlink="http://www.w3.org/1999/xlink" xlink:type="simple"><person-group><name name-style="western"><surname>Mathis</surname><given-names>WN</given-names></name><name name-style="western"><surname>Zatwarnicki</surname><given-names>T</given-names></name></person-group> (<year>1995</year>)<source>. A world catalog of the shore flies (Diptera: Ephydridae). Memoirs on Entomology, International 4: vi+423 pp.</source></mixed-citation></ref></ref-list></tp:taxon-treatment>
