# Supplementary material for: Revision of New World Species of the Shore-fly Subgenus Allotrichoma Becker of the Genus Allotrichoma with Description of the Subgenus Neotrichoma (Diptera, Ephydridae, Hecamedini)
Source: Zookeys. 2012 Jan 4;(161):1–101. doi: 10.3897/zookeys.161.2016 (PMC3267475; doi:10.3897/zookeys.161.2016)
Supplement: XML Treatment for Allotrichoma (Allotrichoma) sabroskyi [file zookeys.161.2016-treatment12.xml]

<!DOCTYPE tp:taxon-treatment
  PUBLIC "-//TaxonX//DTD Taxonomic Treatment Publishing DTD v0 20100105//EN" "tax-treatment-NSO.dtd">
<tp:taxon-treatment xmlns:tp="http://www.plazi.org/taxpub"><tp:treatment-meta><mixed-citation publication-type="journal"><person-group><name><surname>Mathis</surname><given-names>Wayne N.</given-names></name><name><surname>Zatwarnicki</surname><given-names>Tadeusz</given-names></name></person-group><article-title>Revision of New World Species of the Shore-fly Subgenus 
                    <italic>Allotrichoma</italic> Becker of the Genus 
                    <italic>Allotrichoma</italic> with Description of the Subgenus 
                    <italic>Neotrichoma</italic> (Diptera, Ephydridae, Hecamedini)</article-title><source>Zookeys</source><day>4</day><month>1</month><year>2012</year><volume>2012</volume><issue>161</issue><fpage>1</fpage><lpage>101</lpage><pub-id pub-id-type="doi">10.3897/zookeys.161.2016</pub-id></mixed-citation></tp:treatment-meta><tp:nomenclature><tp:taxon-name>
                        <tp:taxon-name-part taxon-name-part-type="genus">Allotrichoma</tp:taxon-name-part>
                        (<tp:taxon-name-part taxon-name-part-type="subgenus">Allotrichoma</tp:taxon-name-part>)
                        <tp:taxon-name-part taxon-name-part-type="species">sabroskyi</tp:taxon-name-part>
                        <object-id xmlns:xlink="http://www.w3.org/1999/xlink" xlink:type="simple">urn:lsid:zoobank.org:act:249D460F-3FAC-4C9B-8BC7-F49D95DD4360</object-id>
                        <object-id xmlns:xlink="http://www.w3.org/1999/xlink" xlink:type="simple">http://species-id.net/wiki/Allotrichoma_sabroskyi</object-id>
                    </tp:taxon-name><tp:taxon-status xmlns:xlink="http://www.w3.org/1999/xlink" xlink:type="simple">sp. n.</tp:taxon-status><xref ref-type="fig" rid="F19">Figs 51</xref><xref ref-type="fig" rid="F20">56</xref></tp:nomenclature><tp:treatment-sec sec-type="Description"><title>Description.</title><p>This species is distinguished from congeners by the following combination of characters: Small shore flies, body length 1.40–1.75 mm. <italic>Head</italic>: Medial facia<!--PageBreak-->l carina above facial prominence shallow; labella broad, fleshy, shorter than mediproboscis; clypeus microtomentose, usually gray.</p><p><italic>Thorax</italic>: Presutural supra-alar seta present. Pleural area lacking stripes. Wing with costal vein ratio 0.33–0.36; M vein ratio 0.43–0.44. Legs blackish brown to black; midtibia bearing numerous, erect setae along dorsal surface.</p><p><italic>Abdomen</italic>: Male 5th sternal process in lateral view (<xref ref-type="fig" rid="F19">Fig. 55</xref>) moderately elongate, narrow, bearing 4–5 tuberculate setulae apically; 5th medial process in lateral view (<xref ref-type="fig" rid="F19">Fig. 55</xref>) elongate, shallowly curved, bearing 7–8 setulae anteroapically. Male terminalia (<xref ref-type="fig" rid="F19">Figs 51–54</xref>): Epandrium in posterior view (<xref ref-type="fig" rid="F19">Fig. 51</xref>) ovately rounded on dorsal half, wider than high; epandrium in lateral view (<xref ref-type="fig" rid="F19">Fig. 52</xref>) with anterior and posterior margins of dorsal half nearly straight and parallel sided; cercus robust, thick, in posterior view (<xref ref-type="fig" rid="F19">Fig. 51</xref>) pointed dorsally, gradually broadened ventrally then rather abruptly curved laterally and ventrally as a slightly tapered, elongate process that bears numerous long setulae apically and along posterior margin; cercus in lateral view (<xref ref-type="fig" rid="F19">Fig. 52</xref>) slightly curved, wider dorsally, ventral half nearly parallel sided, apex broadened and bearing setulae; surstyli in posterior view (<xref ref-type="fig" rid="F19">Fig. 51</xref>) as parallel, narrow, elongate processes that bear setulae on apical portion, apex narrowly rounded; surstylus in lateral view (<xref ref-type="fig" rid="F19">Fig. 52</xref>) shallowly curved, basal half slightly tapered, apical half almost parallel sided, apical portion bearing short setulae, apex tapered to narrow point; aedeagus in ventral view (<xref ref-type="fig" rid="F19">Fig. 53</xref>) elongate, moderately narrowly ovate, tapered apically, in lateral view (<xref ref-type="fig" rid="F19">Fig. 54</xref>) narrowly elongate, somewhat lunate; phallapodeme in lateral view (<xref ref-type="fig" rid="F19">Fig. 54</xref>) very narrowly triangular, digitiform keel shorter than length, pointed; gonite in ventral view (<xref ref-type="fig" rid="F19">Fig. 53</xref>) bar-like, very slightly wider basally, apex with short, lateral process, apex bearing setula, in lateral view (<xref ref-type="fig" rid="F19">Fig. 54</xref>) wide basally, gently curved, tapered to apical point, with a subapical, short process that bears a setula.</p></tp:treatment-sec><tp:treatment-sec sec-type="Type material"><title>Type material.</title><p>The holotype male is labeled “<bold>USA. N[ew]M[exico].</bold> Sandoval: LaCueva(Hhwys 126&amp;4; <named-content xmlns:xlink="http://www.w3.org/1999/xlink" content-type="dwc:verbatimCoordinates" xlink:type="simple">35°52'N, 106°38.4'W</named-content>; 2342 m), 6 Aug 2007,D.&amp;W.N.Mathis/ HOLOTYPE ♂ <italic><tp:taxon-name>Allotrichoma sabroskyi</tp:taxon-name></italic> W. Mathis &amp; T. Zatwarnicki USNM [red]/USNM ENT 00117960 [plastic bar code label].” The holotype is double mounted (minuten in a block of plastic elastomer), is in excellent condition, and is deposited in the USNM. Forty-five paratypes (44♂, 1♀; USNM) bear the same locality label as the holotype.</p></tp:treatment-sec><tp:treatment-sec sec-type="Type locality"><title>Type locality.</title><p>United States. New Mexico. Sandoval: La Cueva (Junction of Highways 126 and 4; <named-content xmlns:xlink="http://www.w3.org/1999/xlink" content-type="dwc:verbatimCoordinates" xlink:type="simple">35°52'N, 106°38.4'W</named-content>; 2342 m).</p></tp:treatment-sec><tp:treatment-sec sec-type="Other specimens examined from the New World"><title>Other specimens examined from the New World.</title><p>CANADA. <italic>BRITISH COLUMBIA</italic>. Wasa Lake (<named-content xmlns:xlink="http://www.w3.org/1999/xlink" content-type="dwc:verbatimCoordinates" xlink:type="simple">49°47.4'N, 115°44.1'W</named-content>), 17 Jul 1974, P. H. Arnaud, Jr. (1♂, 1♀; CAS).</p><p>UNITED STATES. <italic>ARIZONA. Coconino</italic>: Flagstaff (<named-content xmlns:xlink="http://www.w3.org/1999/xlink" content-type="dwc:verbatimCoordinates" xlink:type="simple">35°N, 111°44.3'W</named-content>), 10 Jun 1909 (1♂; USNM); Oak Creek (18 km N Sedona; <named-content xmlns:xlink="http://www.w3.org/1999/xlink" content-type="dwc:verbatimCoordinates" xlink:type="simple">35°N, 111°44.3'W</named-content>), 13 Apr 2003, W. N. Mathis, T. Zatwarnicki (9♂, 5♀; USNM).</p><p><italic>CALIFORNIA. Amador</italic>: Buena Vista (<named-content xmlns:xlink="http://www.w3.org/1999/xlink" content-type="dwc:verbatimCoordinates" xlink:type="simple">38°17.4'N, 120°54.8'W</named-content>), F. R. Cole (1♂; USNM). <italic>Santa Clara</italic>: San Jose (<named-content xmlns:xlink="http://www.w3.org/1999/xlink" content-type="dwc:verbatimCoordinates" xlink:type="simple">37°20.4'N, 121°53.7'W</named-content>), 8 Sep 1949, L. W. Quate (2♀; USNM).</p><p><!--PageBreak--><italic>COLORADO. Archuleta</italic>: Pagosa Springs (<named-content xmlns:xlink="http://www.w3.org/1999/xlink" content-type="dwc:verbatimCoordinates" xlink:type="simple">37°15.8'N, 107°00.7'W</named-content>), 27 May 1969, W. W. Wirth (2♂; USNM). <italic>Dolores</italic>: Cahone (9 km N, Dolores River; <named-content xmlns:xlink="http://www.w3.org/1999/xlink" content-type="dwc:verbatimCoordinates" xlink:type="simple">37°38.9'N, 108°44.1'W</named-content>; 1955 m), 3 Aug 2007, D. and W. N. Mathis (2♂; USNM).<!--PageBreak--><!--PageBreak--></p><p><italic>KANSAS. Rooks</italic>: Webster Dam (<named-content xmlns:xlink="http://www.w3.org/1999/xlink" content-type="dwc:verbatimCoordinates" xlink:type="simple">39°24.5'N, 99°25.5'W</named-content>), 1 Sep 1961, D. L. Deonier (1♂; USNM).</p><p><italic>MONTANA. Lake</italic>: Big Fork (13 km NE; <named-content xmlns:xlink="http://www.w3.org/1999/xlink" content-type="dwc:verbatimCoordinates" xlink:type="simple">47°50'N, 113°53'W</named-content>), 9 Aug 1969, B. A. Foote (2♂; USNM); Dayton (<named-content xmlns:xlink="http://www.w3.org/1999/xlink" content-type="dwc:verbatimCoordinates" xlink:type="simple">47°52'N, 114°16.7'W</named-content>), 13 Jul 1935, A. L. Melander (1♂; USNM).</p><p><italic>NEW MEXICO. Sandoval</italic>: Valles Caldera National Preserve, Alamo Canyon (middle pond; <named-content xmlns:xlink="http://www.w3.org/1999/xlink" content-type="dwc:verbatimCoordinates" xlink:type="simple">35°54.9'N, 106°35'W</named-content>; 2645 m), 4 Aug 2008, D. and W. N. Mathis (1♂; USNM). <italic>Taos</italic>: Rio Grande (<named-content xmlns:xlink="http://www.w3.org/1999/xlink" content-type="dwc:verbatimCoordinates" xlink:type="simple">36°18.3'N, 105°46.1'W</named-content>), 6 Jul 1953, W. W. Wirth (1♂; USNM).</p><p><italic>OREGON. Benton</italic>: Corvallis, Dixon Creek (<named-content xmlns:xlink="http://www.w3.org/1999/xlink" content-type="dwc:verbatimCoordinates" xlink:type="simple">44°34.5'N, 123°15.2'W</named-content>), 24 Aug 1974, W. N. Mathis (1♂; USNM).</p><p><italic>UTAH. Carbon</italic>: Deadman Canyon (16 km NE Price; <named-content xmlns:xlink="http://www.w3.org/1999/xlink" content-type="dwc:verbatimCoordinates" xlink:type="simple">39°41.7'N, 110°44'W</named-content>; 2055 m), 19 Aug 2009, T. Zatwarnicki (1♂; USNM). <italic>Kane</italic>: Kanab (<named-content xmlns:xlink="http://www.w3.org/1999/xlink" content-type="dwc:verbatimCoordinates" xlink:type="simple">37°02.8'N, 112°31.6'W</named-content>), 14 Jul 1948, G. F. Knowlton (1♂; USNM). <italic>Salt Lake</italic>: Butterfield Canyon (<named-content xmlns:xlink="http://www.w3.org/1999/xlink" content-type="dwc:verbatimCoordinates" xlink:type="simple">40°29.2'N, 112°08.2'W</named-content>; 1890 m), 13 Aug 2008, D. and W. N. Mathis (1♂; USNM)<italic>. San Juan</italic>: Johnson Canyon (21 km W Blanding: <named-content xmlns:xlink="http://www.w3.org/1999/xlink" content-type="dwc:verbatimCoordinates" xlink:type="simple">37°47.6'N, 109°30.7'W</named-content>; 2335 m), 2 Aug 2007, D. and W. N. Mathis (1♂; USNM).</p></tp:treatment-sec><tp:treatment-sec sec-type="Distribution"><title>Distribution.</title><p>(<xref ref-type="fig" rid="F20">Fig. 56</xref>) <italic>Nearctic</italic>: Canada (British Columbia), United States (Arizona, California, Colorado, Kansas, Montana, New Mexico, Oregon, Utah).</p></tp:treatment-sec><tp:treatment-sec sec-type="Etymology"><title>Etymology.</title><p>The species epithet, <italic>sabroskyi</italic>, is a genitive patronym to honor Curtis W. Sabrosky. Curt was our mentor and friend and always had time to assist and respond to our numerous questions.</p><fig id="F19" position="float" orientation="portrait"><label>Figures 51–55.</label><caption><p>Illustration of <italic><tp:taxon-name>Allotrichoma sabroskyi</tp:taxon-name></italic> sp. n. (male) <bold>51</bold> epandrium, cerci, surstylus, posterior aspect <bold>52</bold> aedeagus, phallapodeme, gonite, hypandrium, ventral aspect <bold>53</bold> epandrium, cerci, surstylus, lateral aspect <bold>54</bold> aedeagus, phallapodeme, gonite, hypandrium, lateral aspect <bold>55</bold> male 5th sternal flap and medial process, lateral aspect. Scale bar = 0.1 mm.</p></caption><graphic xmlns:xlink="http://www.w3.org/1999/xlink" xlink:href="ZooKeys-161-001-g019.jpg" position="float" orientation="portrait" xlink:type="simple"/></fig><fig id="F20" position="float" orientation="portrait"><label>Figure 56.</label><caption><p>Distribution of <italic><tp:taxon-name>Allotrichoma sabroskyi</tp:taxon-name></italic> sp. n.</p></caption><graphic xmlns:xlink="http://www.w3.org/1999/xlink" xlink:href="ZooKeys-161-001-g020.jpg" position="float" orientation="portrait" xlink:type="simple"/></fig></tp:treatment-sec></tp:taxon-treatment>
