# Supplementary material for: Revision of New World Species of the Shore-fly Subgenus Allotrichoma Becker of the Genus Allotrichoma with Description of the Subgenus Neotrichoma (Diptera, Ephydridae, Hecamedini)
Source: Zookeys. 2012 Jan 4;(161):1–101. doi: 10.3897/zookeys.161.2016 (PMC3267475; doi:10.3897/zookeys.161.2016)
Supplement: XML Treatment for Allotrichoma (Allotrichoma) schumanni [file zookeys.161.2016-treatment13.xml]

<!DOCTYPE tp:taxon-treatment
  PUBLIC "-//TaxonX//DTD Taxonomic Treatment Publishing DTD v0 20100105//EN" "tax-treatment-NSO.dtd">
<tp:taxon-treatment xmlns:tp="http://www.plazi.org/taxpub"><tp:treatment-meta><mixed-citation publication-type="journal"><person-group><name><surname>Mathis</surname><given-names>Wayne N.</given-names></name><name><surname>Zatwarnicki</surname><given-names>Tadeusz</given-names></name></person-group><article-title>Revision of New World Species of the Shore-fly Subgenus 
                    <italic>Allotrichoma</italic> Becker of the Genus 
                    <italic>Allotrichoma</italic> with Description of the Subgenus 
                    <italic>Neotrichoma</italic> (Diptera, Ephydridae, Hecamedini)</article-title><source>Zookeys</source><day>4</day><month>1</month><year>2012</year><volume>2012</volume><issue>161</issue><fpage>1</fpage><lpage>101</lpage><pub-id pub-id-type="doi">10.3897/zookeys.161.2016</pub-id></mixed-citation></tp:treatment-meta><tp:nomenclature><tp:taxon-name>
                        <tp:taxon-name-part taxon-name-part-type="genus">Allotrichoma</tp:taxon-name-part>
                        (<tp:taxon-name-part taxon-name-part-type="subgenus">Allotrichoma</tp:taxon-name-part>)
                        <tp:taxon-name-part taxon-name-part-type="species">schumanni</tp:taxon-name-part>
                        <object-id xmlns:xlink="http://www.w3.org/1999/xlink" xlink:type="simple">http://species-id.net/wiki/Allotrichoma_schumanni</object-id>
                    </tp:taxon-name><tp:taxon-authority>Papp</tp:taxon-authority><xref ref-type="fig" rid="F21">Figs 57</xref><xref ref-type="fig" rid="F22">62</xref><tp:nomenclature-citation-list><tp:nomenclature-citation><tp:taxon-name>Allotrichoma laterale</tp:taxon-name><comment> of authors, not <xref ref-type="bibr" rid="B33">Loew 1860</xref> [misidentification in part]. <xref ref-type="bibr" rid="B2">Becker 1896</xref>: 121 [generic combination]. <xref ref-type="bibr" rid="B56">Williston 1897</xref>: 4 [compared with <italic><tp:taxon-name>Allotrichoma abdominale</tp:taxon-name></italic> Williston]. <xref ref-type="bibr" rid="B18">Cresson 1942</xref>: 108 [list, west coast of United States]. <xref ref-type="bibr" rid="B62">Wirth and Stone 1956</xref>: 467 [key]. <xref ref-type="bibr" rid="B58">Wirth 1965</xref>: 736 [Nearctic catalog, in part]. <xref ref-type="bibr" rid="B15">Cole 1969</xref>: 397 [list]. <xref ref-type="bibr" rid="B45">Mathis and Zatwarnicki 1995</xref>: 151-152 [world catalog, in part].</comment></tp:nomenclature-citation><tp:nomenclature-citation><tp:taxon-name>Allotrichoma schumanni</tp:taxon-name><comment><xref ref-type="bibr" rid="B50">Papp 1974</xref>: 405 [Hungary. Gyón; HT ♂, HNHM]. <xref ref-type="bibr" rid="B45">Mathis and Zatwarnicki 1995</xref>: 153 [world catalog].</comment></tp:nomenclature-citation></tp:nomenclature-citation-list></tp:nomenclature><tp:treatment-sec sec-type="Description"><title>Description.</title><p>This species is distinguished from congeners by the following combination of characters: Small to moderately small shore flies, body length 1.40–2.00 mm. <italic>Head</italic>: Medial facial carina above facial prominence shallow; labella broad, fleshy, shorter than mediproboscis; clypeus microtomentose, usually gray.</p><p><italic>Thorax</italic>: Presutural supra-alar seta present. Pleural area lacking stripes. Wing with costal vein ratio 0.30–0.33; M vein ratio 0.37–0.46. Legs blackish brown to black; midtibia bearing numerous, erect setae along dorsal surface.</p><p><!--PageBreak--><italic>Abdomen</italic>: Male 5th sternal flap in lateral view (<xref ref-type="fig" rid="F21">Fig. 61</xref>) moderately and irregularly elongate, bearing several, tuberculate setulae apically; 5th medial process in lateral view (<xref ref-type="fig" rid="F21">Fig. 61</xref>) elongate, conspicuously curved, C-shaped, bearing 5–6 setulae anteroapically. Male terminalia (<xref ref-type="fig" rid="F21">Figs 57–60</xref>): Epandrium in posterior view (<xref ref-type="fig" rid="F21">Fig. 57</xref>) like an i<!--PageBreak--><!--PageBreak-->nverted, laterally rounded, almost oval U; epandrium in lateral view (<xref ref-type="fig" rid="F21">Fig. 58</xref>) relatively narrow dorsally, becoming wider ventrally, slightly projected posteroventrally; cercus in lateral view (<xref ref-type="fig" rid="F21">Fig. 58</xref>) essentially straight, wide dorsally, than narrowed but very gradually becoming wider ventrally, as wide subapically as dorsal width, then tapered more abruptly to narrowly rounded apex, apex bearing long and apically curved setulae especially evident on ventral margin; cercus in posterior view (<xref ref-type="fig" rid="F21">Fig. 57</xref>) as a elongate, somewhat pendulous, ventrally projected process, gradually becoming wider ventrally, apex truncate to very shallowly emarginate at an oblique angle, apex slightly longer laterally than medially, apex bearing numerous, very long setulae; surstyli (ventral extensions of epandrium) in posterior view as parallel, narrow processes that bear setulae on apex, apex not broadened or curved; surstylus in lateral view narrow, elongate, conspicuously curved, apical portion not expanded, bearing setulae apically; aedeagus in ventral view (<xref ref-type="fig" rid="F21">Fig. 59</xref>) elongate, narrowly ovate, slightly tapered apically, in lateral view (<xref ref-type="fig" rid="F21">Fig. 60</xref>) elongate, shallowly and narrowly lunate; phallapodeme in lateral view (<xref ref-type="fig" rid="F21">Fig. 60</xref>) narrowly triangular, keel shorter than length, almost digitiform; gonite in ventral view (<xref ref-type="fig" rid="F21">Fig. 59</xref>) somewhat bar-like, lateral margin very shallowly concave, with short, subapical, medial process, apex of process bearing a setula, and a short, apical process that likewise bears a short setula; gonite in lateral view (<xref ref-type="fig" rid="F21">Fig. 60</xref>) wide basally, gently curved and tapered toward apex, with a subapical, short process that bears a setula and an apical setula.</p></tp:treatment-sec><tp:treatment-sec sec-type="Type material"><title>Type material.</title><p>The holotype male is labeled “Gyón [Hungary] Kertész [handwritten] on the reverse: “1904. VII. 8” [on reverse]/Allotrichoma n. sp. det. Becker [“Allotrichoma n. sp.” handwritten]/Holotypus Allotrichoma schumanni ♂ L. Papp [Holotypus red; species name handwritten; margin of label red].” The holotype is double mounted, is in good condition, and is deposited in the HNHM.</p></tp:treatment-sec><tp:treatment-sec sec-type="Type locality"><title>Type locality.</title><p>Hungary. Gyón (<named-content xmlns:xlink="http://www.w3.org/1999/xlink" content-type="dwc:verbatimCoordinates" xlink:type="simple">47°11'N, 19°19'E</named-content>).</p></tp:treatment-sec><tp:treatment-sec sec-type="Other specimens examined from the New World"><title>Other specimens examined from the New World.</title><p>UNITED STATES. <italic>COLORADO</italic>. <italic>Archuleta</italic>: Pagosa Springs (<named-content xmlns:xlink="http://www.w3.org/1999/xlink" content-type="dwc:verbatimCoordinates" xlink:type="simple">37°15.8'N, 107°00.7'W</named-content>), 27 May 1969, W. W. Wirth (1♂, 4♀; USNM). <italic>Boulder</italic>: Middle Boulder Creek (16 km W Boulder; <named-content xmlns:xlink="http://www.w3.org/1999/xlink" content-type="dwc:verbatimCoordinates" xlink:type="simple">40°00.3'N, 105°24.4'W</named-content>; 2280 m), 8 Aug 1972, P. H. Arnaud, Jr. (6♂, 8♀; CAS, USNM).</p></tp:treatment-sec><tp:treatment-sec sec-type="Distribution"><title>Distribution.</title><p>(<xref ref-type="fig" rid="F22">Fig. 62</xref>) <italic>Nearctic</italic>: United States (Colorado). Palearctic: Belgium, Czech Republic, Hungary, Italy, Poland, Switzerland.</p><fig id="F21" position="float" orientation="portrait"><label>Figures 57–61.</label><caption><p>Illustration of <italic><tp:taxon-name>Allotrichoma schumanni</tp:taxon-name></italic> Papp (male) <bold>57</bold> aedeagus, phallapodeme, gonite, hypandrium, ventral aspect <bold>58</bold> same, lateral aspect <bold>59</bold> epandrium, cerci, surstylus, lateral aspect <bold>60</bold> same, posterior aspect <bold>61</bold> male 5th sternal flap and medial process, lateral aspect. Scale bar = 0.1 mm.</p></caption><graphic xmlns:xlink="http://www.w3.org/1999/xlink" xlink:href="ZooKeys-161-001-g021.jpg" position="float" orientation="portrait" xlink:type="simple"/></fig><fig id="F22" position="float" orientation="portrait"><label>Figure 62.</label><caption><p>Distribution of <italic><tp:taxon-name>Allotrichoma schumanni</tp:taxon-name></italic> Papp.</p></caption><graphic xmlns:xlink="http://www.w3.org/1999/xlink" xlink:href="ZooKeys-161-001-g022.jpg" position="float" orientation="portrait" xlink:type="simple"/></fig></tp:treatment-sec><ref-list><ref id="B33"><mixed-citation xmlns:xlink="http://www.w3.org/1999/xlink" xlink:type="simple"><person-group><name name-style="western"><surname>Loew</surname><given-names>H</given-names></name></person-group> (<year>1860</year>)<source> Neue Beiträge zur Kenntniss der Dipteren. Siebenter Beitrag. Die Europaeischen Ephydrinidae und die bisher in Schlesien beobachteten Arten derselben. Programm der Königlichen Realschule zu Meseritz 1860, 46 pp.</source></mixed-citation></ref><ref id="B2"><mixed-citation xmlns:xlink="http://www.w3.org/1999/xlink" xlink:type="simple"><person-group><name name-style="western"><surname>Becker</surname><given-names>Th</given-names></name></person-group> (<year>1896</year>)<article-title> Dipterologische Studien IV. Ephydridae.</article-title><source>Berliner Entomologische Zeitschrift </source><volume>41</volume> (<issue>2</issue>): <fpage>91</fpage>-<lpage>276</lpage>.</mixed-citation></ref><ref id="B56"><mixed-citation xmlns:xlink="http://www.w3.org/1999/xlink" xlink:type="simple"><person-group><name name-style="western"><surname>Williston</surname><given-names>SW</given-names></name></person-group> (<year>1897</year>)<article-title> Diptera Brasiliana. Part IV.</article-title><source>Kansas University Quarterly series A, </source><volume>6</volume>: <fpage>1</fpage>-<lpage>12</lpage>.</mixed-citation></ref><ref id="B18"><mixed-citation xmlns:xlink="http://www.w3.org/1999/xlink" xlink:type="simple"><person-group><name name-style="western"><surname>Cresson</surname><given-names>ET Jr</given-names></name></person-group> (<year>1942</year>)<article-title> Synopses of North American Ephydridae (Diptera) I. The subfamily Psilopinae, with descriptions of new species.</article-title><source>Transactions of the American Entomological Society </source><volume>68</volume>: <fpage>101</fpage>-<lpage>128</lpage>.</mixed-citation></ref><ref id="B62"><mixed-citation xmlns:xlink="http://www.w3.org/1999/xlink" xlink:type="simple"><person-group><name name-style="western"><surname>Wirth</surname><given-names>WW</given-names></name><name name-style="western"><surname>Stone</surname><given-names>A</given-names></name></person-group> (<year>1956</year>)<source> Chapter 14. Aquatic Diptera. Pp. 372–482. In: Usinger RL (Ed) Aquatic insects of California. 508+x pp. University of California Press, Berkeley.</source></mixed-citation></ref><ref id="B58"><mixed-citation xmlns:xlink="http://www.w3.org/1999/xlink" xlink:type="simple"><person-group><name name-style="western"><surname>Wirth</surname><given-names>WW</given-names></name></person-group> (<year>1965</year>)<source> Ephydridae. Pp. 734–759. In: Stone A, <italic>et al</italic>. (Eds) A catalog of the Diptera of America north of Mexico. Handbook, 276: 1696 pp. U.S. Department of Agriculture, Washington, D.C.</source></mixed-citation></ref><ref id="B15"><mixed-citation xmlns:xlink="http://www.w3.org/1999/xlink" xlink:type="simple"><person-group><name name-style="western"><surname>Cole</surname><given-names>FR</given-names></name><name name-style="western"><surname>Schlinger</surname><given-names>ET</given-names></name></person-group> (<year>1969</year>)<source> The flies of western North America. 693+xi pp. University of California Press, Berkeley, Los Angeles, and London.</source></mixed-citation></ref><ref id="B45"><mixed-citation xmlns:xlink="http://www.w3.org/1999/xlink" xlink:type="simple"><person-group><name name-style="western"><surname>Mathis</surname><given-names>WN</given-names></name><name name-style="western"><surname>Zatwarnicki</surname><given-names>T</given-names></name></person-group> (<year>1995</year>)<source>. A world catalog of the shore flies (Diptera: Ephydridae). Memoirs on Entomology, International 4: vi+423 pp.</source></mixed-citation></ref><ref id="B50"><mixed-citation xmlns:xlink="http://www.w3.org/1999/xlink" xlink:type="simple"><person-group><name name-style="western"><surname>Papp</surname><given-names>L</given-names></name></person-group> (<year>1974</year>)<article-title> New or little known species of Ephydridae and Sphaeroceridae from Hungary (Diptera: Acalyptratae).</article-title><source>Acta Zoologica Academiae Scientiarum Hungaricae </source><volume>20</volume>(<issue>3–4</issue>): <fpage>403</fpage>-<lpage>409</lpage>.</mixed-citation></ref></ref-list></tp:taxon-treatment>
