# Supplementary material for: Revision of New World Species of the Shore-fly Subgenus Allotrichoma Becker of the Genus Allotrichoma with Description of the Subgenus Neotrichoma (Diptera, Ephydridae, Hecamedini)
Source: Zookeys. 2012 Jan 4;(161):1–101. doi: 10.3897/zookeys.161.2016 (PMC3267475; doi:10.3897/zookeys.161.2016)
Supplement: XML Treatment for Allotrichoma (Allotrichoma) simplex [file zookeys.161.2016-treatment14.xml]

<!DOCTYPE tp:taxon-treatment
  PUBLIC "-//TaxonX//DTD Taxonomic Treatment Publishing DTD v0 20100105//EN" "tax-treatment-NSO.dtd">
<tp:taxon-treatment xmlns:tp="http://www.plazi.org/taxpub"><tp:treatment-meta><mixed-citation publication-type="journal"><person-group><name><surname>Mathis</surname><given-names>Wayne N.</given-names></name><name><surname>Zatwarnicki</surname><given-names>Tadeusz</given-names></name></person-group><article-title>Revision of New World Species of the Shore-fly Subgenus 
                    <italic>Allotrichoma</italic> Becker of the Genus 
                    <italic>Allotrichoma</italic> with Description of the Subgenus 
                    <italic>Neotrichoma</italic> (Diptera, Ephydridae, Hecamedini)</article-title><source>Zookeys</source><day>4</day><month>1</month><year>2012</year><volume>2012</volume><issue>161</issue><fpage>1</fpage><lpage>101</lpage><pub-id pub-id-type="doi">10.3897/zookeys.161.2016</pub-id></mixed-citation></tp:treatment-meta><tp:nomenclature><tp:taxon-name>
                        <tp:taxon-name-part taxon-name-part-type="genus">Allotrichoma</tp:taxon-name-part>
                        (<tp:taxon-name-part taxon-name-part-type="subgenus">Allotrichoma</tp:taxon-name-part>)
                        <tp:taxon-name-part taxon-name-part-type="species">simplex</tp:taxon-name-part>
                        <object-id xmlns:xlink="http://www.w3.org/1999/xlink" xlink:type="simple">http://species-id.net/wiki/Allotrichoma_simplex</object-id>
                    </tp:taxon-name><tp:taxon-authority>(Loew)</tp:taxon-authority><xref ref-type="fig" rid="F23">Figs 63</xref><xref ref-type="fig" rid="F24">68</xref><tp:nomenclature-citation-list><tp:nomenclature-citation><tp:taxon-name>Discocerina simplex</tp:taxon-name><comment><xref ref-type="bibr" rid="B34">Loew 1861</xref>: 354. <xref ref-type="bibr" rid="B49">Osten Sacken 1878</xref>: 201 [Nearctic catalog]. <xref ref-type="bibr" rid="B1">Aldrich 1905</xref>: 626 [Nearctic catalog]. <xref ref-type="bibr" rid="B30">Jones 1906</xref>: 178 [key, list].</comment></tp:nomenclature-citation><tp:nomenclature-citation><tp:taxon-name>Allotrichoma simplex</tp:taxon-name><comment>. <xref ref-type="bibr" rid="B29">Johnson 1925</xref>: 271 [generic combination; list, Massachusetts]. <xref ref-type="bibr" rid="B18">Cresson 1942</xref>: 108 [list, general distribution in North America]; <xref ref-type="bibr" rid="B20">1949</xref>: 260 [syn<!--PageBreak-->onymy]. <xref ref-type="bibr" rid="B62">Wirth and Stone 1956</xref>: 467 [key, California]. <xref ref-type="bibr" rid="B23">Deonier 1964</xref>: 120 [key, Iowa]; <xref ref-type="bibr" rid="B24">1965</xref>: 501 [natural history]. <xref ref-type="bibr" rid="B58">Wirth 1965</xref>: 736 [Nearctic catalog]. <xref ref-type="bibr" rid="B15">Cole 1969</xref>: 397 [discussion, western United States]. <xref ref-type="bibr" rid="B53">Runyan and Deonier 1979</xref>: 123–137 [discussion, Figs of head and immature stages]. <xref ref-type="bibr" rid="B45">Mathis and Zatwarnicki 1995</xref>: 153 [world catalog]. <xref ref-type="bibr" rid="B42">Mathis and Mathis 2008</xref>: 181–182 [shore flies of Plummers Island].</comment></tp:nomenclature-citation><tp:nomenclature-citation><tp:taxon-name>Allotrichoma filiforme</tp:taxon-name><comment><xref ref-type="bibr" rid="B2">Becker 1896</xref>: 123 [Russia. “Sarepta” (= Volgograd-Krasnoarmejsk); LT ♂ (designated by <xref ref-type="bibr" rid="B52">Papp 1979</xref>: 98), ZMHU]; 1905: 189 [Palearctic catalog]. <xref ref-type="bibr" rid="B32">Krivosheina and Zatwarnicki 1997</xref>: 301–303 [revision]. New Synonym</comment></tp:nomenclature-citation><tp:nomenclature-citation><tp:taxon-name>Allotrichoma trispinum</tp:taxon-name><comment><xref ref-type="bibr" rid="B2">Becker 1896</xref>: 124 [Poland. “Oderwalde dei Maltsch, Schlesien” [= Malczyce, Lower Silesia]; LT ♂ (designated by <xref ref-type="bibr" rid="B52">Papp 1979</xref>: 99), ZMHU]; 1905: 189 [Palearctic catalog]. <xref ref-type="bibr" rid="B32">Krivosheina and Zatwarnicki 1997</xref>: 301 [synonymy with <italic><tp:taxon-name>Allotrichoma filiforme</tp:taxon-name></italic> Becker]. New Synonym</comment></tp:nomenclature-citation><tp:nomenclature-citation><tp:taxon-name>Allotrichoma dahli</tp:taxon-name><comment><xref ref-type="bibr" rid="B7">Beschovski 1966b</xref>: 937 [Bulgaria. Kap Galata; HT ♂, ZMS]. <xref ref-type="bibr" rid="B52">Papp 1979</xref>: 98 [synonymy with <italic><tp:taxon-name>Allotrichoma filiforme</tp:taxon-name></italic> Becker]. New Synonym</comment></tp:nomenclature-citation><tp:nomenclature-citation><tp:taxon-name>Allotrichoma trispinum</tp:taxon-name><comment> of authors, not Becker, 1896 [misidentification]. <xref ref-type="bibr" rid="B29">Johnson 1925</xref>: 271 [list, Connecticut]. <xref ref-type="bibr" rid="B58">Wirth 1965</xref>: 736 [Nearctic catalog]. <xref ref-type="bibr" rid="B62">Wirth and Stone 1956</xref>: 467 [key]. <xref ref-type="bibr" rid="B15">Cole 1969</xref>: 397 [list]. <xref ref-type="bibr" rid="B45">Mathis and Zatwarnicki 1995</xref>: 154 [world catalog].</comment></tp:nomenclature-citation></tp:nomenclature-citation-list></tp:nomenclature><tp:treatment-sec sec-type="Description"><title>Description.</title><p>This species is distinguished from congeners by the following combination of characters: Small to moderately small shore flies, body length 1.75–2.15 mm. <italic>Head</italic>: Medial facial carina above facial prominence shallow; labella broad, fleshy, shorter than mediproboscis; clypeus microtomentose, usually gray.</p><p><italic>Thorax</italic>: Presutural supra-alar seta present. Pleural area lacking stripes. Wing with costal vein ratio 0.25–0.31; M vein ratio 0.42–0.50. Legs blackish brown to black; midtibia bearing numerous, erect setae along dorsal surface.</p><p><italic>Abdomen</italic>: Male 5th sternal flap in lateral view (<xref ref-type="fig" rid="F23">Fig. 67</xref>) broadly developed to it apex, bearing approximately 15 apical setulae; 5th medial process in lateral view (<xref ref-type="fig" rid="F23">Fig. 67</xref>) narrow, digitiform. Male terminalia (<xref ref-type="fig" rid="F23">Figs 63–66</xref>): Epandrium in posterior view (<xref ref-type="fig" rid="F23">Fig. 63</xref>) rounded dorsally, constricted laterally at base of surstyli; epandrium in lateral view (<xref ref-type="fig" rid="F23">Fig. 64</xref>) somewhat rectangular dorsally with anterior and posterior margins parallel sided, ventral portion with an anterior bulge and a narrow, sharp incision at about level or base of surstylus; cerci in posterior view (<xref ref-type="fig" rid="F23">Fig. 63</xref>) approximate dorsally then extended laterally to form a lyre-like structure that curves laterally than ventrally and medially, apex of cercus bearing 4 short setulae; cercus in lateral view (<xref ref-type="fig" rid="F23">Fig. 64</xref>) shallowly sinuous, nearly parallel sided, apex slightly expanded, bluntly rounded; surstylus (ventral extensions of epandrium) in posterior view (<xref ref-type="fig" rid="F23">Fig. 63</xref>) as relatively wide at base third, thereafter ventrally abruptly narrowed, especially along medial margin, to form an elongate process that is slightly spatulate apically, apical portion bearing several short setulae; surstylus in lateral view (<xref ref-type="fig" rid="F23">Fig. 64</xref>) moderately narrow, slightly expanding with apex obliquely pointed and bearing several short setulae; aedeagus in ventral view (<xref ref-type="fig" rid="F23">Fig. 65</xref>) elongate, narrowly ovate, very slightly tapered apically, in lateral view<!--PageBreak--> (<xref ref-type="fig" rid="F23">Fig. 66</xref>) elongate, nearly parallel sided, apex bluntly rounded; phallapodeme in lateral view (<xref ref-type="fig" rid="F23">Fig. 66</xref>) triangular, keel abruptly tapered to narrow, digitiform apex; gonite in ventral view (<xref ref-type="fig" rid="F23">Fig. 65</xref>) bar-like, slightly wider basally, apex with short, lateral process, apex bearing setula, in lateral view (<xref ref-type="fig" rid="F23">Fig. 66</xref>) wide basally, gently but distinctly arched, tapered to apical point.</p></tp:treatment-sec><tp:treatment-sec sec-type="Type material"><title>Type material. </title><p>The lectotype female of <italic><tp:taxon-name>Discocerina simplex</tp:taxon-name></italic> Loew, here designated to preserve stability and make more universal the use of this name, is labeled “[United States.] M[arylan]d./Loew Coll./simplex m[ihi]. [handwritten]/Type 11150 [red; number handwritten]/Prop. of Harvard Univ. [yellow]/LECTOTYPE ♀ <italic><tp:taxon-name>Discocerina simplex</tp:taxon-name></italic> Loew by Mathis &amp; Zatwarnicki 2011 [red].” The lectotype is double mounted (minuten in a block of cork), is in good condition (abdomen removed, dissected, stored in glycerin in an attached microvial), and is deposited in the MCZ (11150).</p></tp:treatment-sec><tp:treatment-sec sec-type="Type locality"><title>Type locality.</title><p>United States. “Maryland.”</p></tp:treatment-sec><tp:treatment-sec sec-type="Other specimens examined from the New World"><title>Other specimens examined from the New World.</title><p>CANADA. <italic>ONTARIO</italic>. Fort Erie (<named-content xmlns:xlink="http://www.w3.org/1999/xlink" content-type="dwc:verbatimCoordinates" xlink:type="simple">42°53.4'N, 78°55.5'W</named-content>), 18 Apr 1909, M. C. Van Duzee (1♂; CAS).</p><p>UNITED STATES. <italic>CONNECTICUT. Fairfield</italic>: Putnam Park (<named-content xmlns:xlink="http://www.w3.org/1999/xlink" content-type="dwc:verbatimCoordinates" xlink:type="simple">41°20.3'N, 73°22.8'W</named-content>), 18 Jul 1939, A. L. Melander (1♂; USNM).</p><p><italic>DELAWARE. Kent</italic>: Woodland Beach (<named-content xmlns:xlink="http://www.w3.org/1999/xlink" content-type="dwc:verbatimCoordinates" xlink:type="simple">39°19.9'N, 75°28.3'W</named-content>; beach), 18 May 2006, D. and W. N. Mathis (5♂, 3♀; USNM). <italic>Sussex</italic>: Rehoboth (<named-content xmlns:xlink="http://www.w3.org/1999/xlink" content-type="dwc:verbatimCoordinates" xlink:type="simple">38°43.2'N, 75°04.6'W</named-content>), 25 Jun 1939, A. L. Melander (1♂; ANSP).</p><p><italic>DISTRICT OF COLUMBIA</italic>. Rock Creek, Milkhouse Ford (<named-content xmlns:xlink="http://www.w3.org/1999/xlink" content-type="dwc:verbatimCoordinates" xlink:type="simple">38°57.9'N, 77°02.9'W</named-content>), 18 May 2007, D. and W. N. Mathis (1♀; USU).</p><p><italic>ILLINOIS. McHenry</italic>: Algonquin (<named-content xmlns:xlink="http://www.w3.org/1999/xlink" content-type="dwc:verbatimCoordinates" xlink:type="simple">42°09.9'N, 88°17.7'W</named-content>), 1 Jun 1896 (2♂; USNM). <italic>Peoria</italic>: Peoria (<named-content xmlns:xlink="http://www.w3.org/1999/xlink" content-type="dwc:verbatimCoordinates" xlink:type="simple">40°45'N, 89°36.9'W</named-content>), 28 Aug 1917, J. M. Aldrich (2♂; USNM). <italic>Washington</italic>: Ashley (<named-content xmlns:xlink="http://www.w3.org/1999/xlink" content-type="dwc:verbatimCoordinates" xlink:type="simple">38°19.8'N, 89°11.5'W</named-content>), 7 Aug 1917 (1♂; USNM).</p><p><italic>INDIANA. Porter</italic>: Dunes (near Porter; <named-content xmlns:xlink="http://www.w3.org/1999/xlink" content-type="dwc:verbatimCoordinates" xlink:type="simple">41°37'N, 87°04'W</named-content>), 19 Jul 1933, A. L. Melander (1♂, 1♀; USNM).</p><p><italic>IOWA. Allamakee</italic>: Waterville (<named-content xmlns:xlink="http://www.w3.org/1999/xlink" content-type="dwc:verbatimCoordinates" xlink:type="simple">43°12.5'N, 91°17.8'W</named-content>), 2 Aug 1960, D. L. Deonier (1♀; USNM). <italic>Boone</italic>: Fraser Dam (<named-content xmlns:xlink="http://www.w3.org/1999/xlink" content-type="dwc:verbatimCoordinates" xlink:type="simple">42°07.5'N, 93°58.4'W</named-content>), 4 Sep 1960, D. L. Deonier (2♂; USNM); Ledges State Park (<named-content xmlns:xlink="http://www.w3.org/1999/xlink" content-type="dwc:verbatimCoordinates" xlink:type="simple">41°59'N, 93°53.2'W</named-content>), 19 May–9 Oct 1949, 1955, 1958, 1960, D. L. Deonier, J. L. Laffoon (4♂, 4♀; USNM). <italic>Dickenson</italic>: Gull Point State Park (<named-content xmlns:xlink="http://www.w3.org/1999/xlink" content-type="dwc:verbatimCoordinates" xlink:type="simple">42°23.3'N, 95°09.9'W</named-content>), 27 Jun 1960, D. L. Deonier (1♀; USNM). <italic>Hamilton</italic>: Little Wall Lake (<named-content xmlns:xlink="http://www.w3.org/1999/xlink" content-type="dwc:verbatimCoordinates" xlink:type="simple">42°16.2'N, 93°38.2'W</named-content>), 13–14 Jul 1960, D. L. Deonier (3♂; USNM)<italic>. Louisa</italic>: Oakville (6.5 km N, <named-content xmlns:xlink="http://www.w3.org/1999/xlink" content-type="dwc:verbatimCoordinates" xlink:type="simple">41°09.8'N, 91°08'W</named-content>), 10 Aug 1980, D. L. Deonier (14♂, 4♀; USNM); Wapello (<named-content xmlns:xlink="http://www.w3.org/1999/xlink" content-type="dwc:verbatimCoordinates" xlink:type="simple">41°13.9'N, 91°07'W</named-content>), 9 Aug 1960, D. L. Deonier (3♂, 6♀; USNM). <italic>Monona</italic>: Lewis and Clark State Park (<named-content xmlns:xlink="http://www.w3.org/1999/xlink" content-type="dwc:verbatimCoordinates" xlink:type="simple">42°02'N, 96°10'W</named-content>), 6 Jun 1960, D. L. Deonier (1♂, 2♀; USNM). <italic>Story</italic>: Ames (<named-content xmlns:xlink="http://www.w3.org/1999/xlink" content-type="dwc:verbatimCoordinates" xlink:type="simple">42°02.1'N, 93°37.2'W</named-content>), 12 May-3 Oct 1959, D. L. Deonier (5♂, 5♀; USNM); Gilbert (6.5 km E; <named-content xmlns:xlink="http://www.w3.org/1999/xlink" content-type="dwc:verbatimCoordinates" xlink:type="simple">42°06.5'N, 93°37'W</named-content>), 25 Jun–22 Jul 1960, 1961, D. L. Deonier (7♂, 4♀; USNM). <italic>Warren</italic>: Banner Mine (<named-content xmlns:xlink="http://www.w3.org/1999/xlink" content-type="dwc:verbatimCoordinates" xlink:type="simple">41°26.4‘N, 93°33.8‘W</named-content>), 7 Aug 1960, D. L. Deonier (1♀; USNM).</p><p><italic>MARYLAND. Anne Arundel</italic>: Bristol (3 km WSW; <named-content xmlns:xlink="http://www.w3.org/1999/xlink" content-type="dwc:verbatimCoordinates" xlink:type="simple">38°47‘N, 76°40‘W</named-content>; at Jug Bay), 19 Sep 1988, S. F. Larcher, W. E. Steiner (2♂; USNM). <italic>Baltimore</italic>: Hart-Miller Island (<named-content xmlns:xlink="http://www.w3.org/1999/xlink" content-type="dwc:verbatimCoordinates" xlink:type="simple">39°15.1‘N, 76°22.4‘W</named-content>), 31 May 1987, W. E. Steiner, J. M. Swearingen (1♂, 1♀; USNM). <italic>Calvert</italic>: Calvert Beach (<named-content xmlns:xlink="http://www.w3.org/1999/xlink" content-type="dwc:verbatimCoordinates" xlink:type="simple">38°27.9'N, 76°28.6'W</named-content>), 17 Sep 1989, J. M. Hill, W. E. Steiner, J. M. Swearingen (1♂; USNM); Chesapeake Beach (<named-content xmlns:xlink="http://www.w3.org/1999/xlink" content-type="dwc:verbatimCoordinates" xlink:type="simple">38°41.2'N, 76°32.1'W</named-content>), 18 Aug 1922, J. R. Malloch (1♀; ANSP). <italic>Carroll</italic>: Eldersburg (<named-content xmlns:xlink="http://www.w3.org/1999/xlink" content-type="dwc:verbatimCoordinates" xlink:type="simple">39°24.2'N, 76°57'W</named-content>), 2 Jun 1985, J. E. Lowry, W. E. Steiner (1♂; USNM). <italic>Garrett</italic>: Broadford Lake (<named-content xmlns:xlink="http://www.w3.org/1999/xlink" content-type="dwc:verbatimCoordinates" xlink:type="simple">39°24.7'N, 79°22.4'W</named-content>; 750 m), 24 Aug 2006, D. and W. N. Mathis (23♂,<!--PageBreak--> 2♀; USNM). <italic>Montgomery</italic>: Clarksburg, Little Bennett Regional Park (<named-content xmlns:xlink="http://www.w3.org/1999/xlink" content-type="dwc:verbatimCoordinates" xlink:type="simple">39°16'N, 77°16.8'W</named-content>), 21 Sep 1990, M. J. and R. Molineaux, W. E. Steiner (1♂; USNM); Kensington (<named-content xmlns:xlink="http://www.w3.org/1999/xlink" content-type="dwc:verbatimCoordinates" xlink:type="simple">39°01'N, 77°04.1'W</named-content>), 13 Apr 2006, D. and W. N. Mathis (1♂; USNM); Little Bennett Regional Park (<named-content xmlns:xlink="http://www.w3.org/1999/xlink" content-type="dwc:verbatimCoordinates" xlink:type="simple">39°16'N, 77°16.8'W</named-content>), 20 Apr 2005, D. and W. N. Mathis (1♂; USNM); Plummers Island (<named-content xmlns:xlink="http://www.w3.org/1999/xlink" content-type="dwc:verbatimCoordinates" xlink:type="simple">38°58.2'N, 77°10.6'W</named-content>), 12 Apr 1914, W. L. McAtee (1♂, 1♀; ANSP). <italic>Prince George's</italic>: (<named-content xmlns:xlink="http://www.w3.org/1999/xlink" content-type="dwc:verbatimCoordinates" xlink:type="simple">38°50'N, 76°51'W</named-content>), 4 Jul 1954, C. W. Sabrosky (1♂; USNM). <italic>Talbot</italic>: Wittman (<named-content xmlns:xlink="http://www.w3.org/1999/xlink" content-type="dwc:verbatimCoordinates" xlink:type="simple">38°47.6'N, 76°17.6'W</named-content>), 19 May 1986, W. E. Steiner (1♀; USNM).</p><p><italic>MASSACHUSETTS. Barnstable</italic>: Woods Hole (<named-content xmlns:xlink="http://www.w3.org/1999/xlink" content-type="dwc:verbatimCoordinates" xlink:type="simple">41°31.5'N, 70°40.3'W</named-content>), 24 Aug 1922, A. H. Sturtevant (1♂; USNM).</p><p><italic>MICHIGAN. Monroe</italic>: Monroe (<named-content xmlns:xlink="http://www.w3.org/1999/xlink" content-type="dwc:verbatimCoordinates" xlink:type="simple">41°55'N, 83°23.9'W</named-content>), 2 Jul 1939, G. C. Steyskal (1♂, 4♀; USNM). <italic>Newaygo</italic>: (<named-content xmlns:xlink="http://www.w3.org/1999/xlink" content-type="dwc:verbatimCoordinates" xlink:type="simple">43°25.2'N, 85°48'W</named-content>), 27 Jun 1953, R. R. Dreisbach (1♂; USNM). <italic>Wayne</italic>: Detroit (<named-content xmlns:xlink="http://www.w3.org/1999/xlink" content-type="dwc:verbatimCoordinates" xlink:type="simple">42°23'N, 83°06.1'W</named-content>), 17 Sep 1939, G. C. Steyskal (1♂; USNM); Grosse Ile (<named-content xmlns:xlink="http://www.w3.org/1999/xlink" content-type="dwc:verbatimCoordinates" xlink:type="simple">42°07.7'N, 83°08.7'W</named-content>), 8 Aug 1954, G. C. Steyskal (2♂; USNM).</p><p><italic>MINNESOTA. Becker</italic>: Detroit Lake (<named-content xmlns:xlink="http://www.w3.org/1999/xlink" content-type="dwc:verbatimCoordinates" xlink:type="simple">46°49'N, 95°50.7'W</named-content>), 9 Aug 1935, A. L. Melander (2♂; USNM). <italic>Crow Wing</italic>: Pequot Lakes (8 km SE; <named-content xmlns:xlink="http://www.w3.org/1999/xlink" content-type="dwc:verbatimCoordinates" xlink:type="simple">46°36'N, 84°17'W</named-content>), 6 Jul 1957, J. L. Laffoon (1♂; USNM). <italic>Goodhue</italic>: Lake Pepin (<named-content xmlns:xlink="http://www.w3.org/1999/xlink" content-type="dwc:verbatimCoordinates" xlink:type="simple">44°26'N, 92°10.5'W</named-content>), 31 May 1951, R. Namba (2♂; USNM). <italic>Lake</italic>: Basswood Lake (<named-content xmlns:xlink="http://www.w3.org/1999/xlink" content-type="dwc:verbatimCoordinates" xlink:type="simple">48°04.5'N, 91°34.5'W</named-content>), 17 Aug 1950, R. Namba (1♂, 2♀; USNM). <italic>Mille Lacs</italic>: Mille Lacs Lake (<named-content xmlns:xlink="http://www.w3.org/1999/xlink" content-type="dwc:verbatimCoordinates" xlink:type="simple">46°14'N, 93°39'W</named-content>), 2 Jun 1937, D. G. Denning (1♂; USNM).</p><p><italic>NEW JERSEY. Burlington</italic>: Crowley's Landing (<named-content xmlns:xlink="http://www.w3.org/1999/xlink" content-type="dwc:verbatimCoordinates" xlink:type="simple">39°37.6N, 74°37.2'W</named-content>), 17 Jun 2004, D. and W. N. Mathis (3♂, 1♀; USNM). <italic>Ocean</italic>: Tuckerton (<named-content xmlns:xlink="http://www.w3.org/1999/xlink" content-type="dwc:verbatimCoordinates" xlink:type="simple">39°36.2'N, 74°20.8'W</named-content>), 17 Jun 2004, D. and W. N. Mathis (19♂, 6♀; USNM).</p><p><italic>NEW YORK. Niagara</italic>: Niagara Falls (<named-content xmlns:xlink="http://www.w3.org/1999/xlink" content-type="dwc:verbatimCoordinates" xlink:type="simple">43°05.7'N, 79°03.4'W</named-content>), 26 Mar 1911, M. C. Van Duzee (2♂; CAS). <italic>Tompkins</italic>: Inlet Valley (<named-content xmlns:xlink="http://www.w3.org/1999/xlink" content-type="dwc:verbatimCoordinates" xlink:type="simple">42°24.6'N, 76°32.3'W</named-content>), 15 May 1956, B. A. Foote (1♂; USNM). <italic>Wyoming</italic>: Portageville (<named-content xmlns:xlink="http://www.w3.org/1999/xlink" content-type="dwc:verbatimCoordinates" xlink:type="simple">42°34.2'N, 78°02.4'W</named-content>), 13 Jun 1963, W. W. Wirth (1♂; USNM).</p><p><italic>OHIO. Ashtabula</italic>: Geneva State Park (<named-content xmlns:xlink="http://www.w3.org/1999/xlink" content-type="dwc:verbatimCoordinates" xlink:type="simple">41°51.3'N, 80°58.3'W</named-content>), 16 Apr 1976, D. L. Deonier (1♂; USNM). <italic>Auglaize</italic>: St. Marys Lake (= Grand Lake; <named-content xmlns:xlink="http://www.w3.org/1999/xlink" content-type="dwc:verbatimCoordinates" xlink:type="simple">40°31.3'N, 84°25.3'W</named-content>; sedge meadow), 26 May 1977, J. T. Runyan, B. A. Steinly (10♂, 4♀; USNM). <italic>Brown</italic>: Grant Lake (<named-content xmlns:xlink="http://www.w3.org/1999/xlink" content-type="dwc:verbatimCoordinates" xlink:type="simple">38°47.3'N, 83°54.9'W</named-content>), 7 Jul 1975, J. Regensburg (1♂, 1♀; USNM). <italic>Butler</italic>: Hueston Woods State Park (Acton Lake; <named-content xmlns:xlink="http://www.w3.org/1999/xlink" content-type="dwc:verbatimCoordinates" xlink:type="simple">39°34.3'N, 84°44.5'W</named-content>), 16 Jul 1974, J. Regensburg (12♂, 15♀; USNM); Oxford, Peffer Park (<named-content xmlns:xlink="http://www.w3.org/1999/xlink" content-type="dwc:verbatimCoordinates" xlink:type="simple">39°29.7'N, 84°43.9'W</named-content>), 1 Jul 1975, J. Regensburg (1♂; USNM). <italic>Champaign</italic>: Kiser Lake State Park (<named-content xmlns:xlink="http://www.w3.org/1999/xlink" content-type="dwc:verbatimCoordinates" xlink:type="simple">40°11.5'N, 83°58'W</named-content>), 5 Aug 1976, B. A. Steinly (4♂, 7♀; USNM). <italic>Clermont</italic>: Stonelick State Park (<named-content xmlns:xlink="http://www.w3.org/1999/xlink" content-type="dwc:verbatimCoordinates" xlink:type="simple">39°13.6'N, 84°03.5'W</named-content>), 1 Aug 1974, J. Regensburg (6♂, 5♀; USNM). <italic>Delaware</italic>: Delaware Wildlife Refuge (<named-content xmlns:xlink="http://www.w3.org/1999/xlink" content-type="dwc:verbatimCoordinates" xlink:type="simple">40°24.5'N, 83°02.7'W</named-content>), 28 Jun 1977, B. A. Steinly (3♂, 7♀; USNM). <italic>Fulton</italic>: Harrison Lake (<named-content xmlns:xlink="http://www.w3.org/1999/xlink" content-type="dwc:verbatimCoordinates" xlink:type="simple">41°38.6'N, 84°22.3'W</named-content>), 21 Aug 1977, B. A. Steinly (2♂, 5♀; USNM). <italic>Hamilton</italic>: Whitewater River (<named-content xmlns:xlink="http://www.w3.org/1999/xlink" content-type="dwc:verbatimCoordinates" xlink:type="simple">39°14.1'N, 84°47.1'W</named-content>), 5 Aug 1974, J. Regensburg (2♀; USNM). <italic>Hocking</italic>: Hocking Lake (<named-content xmlns:xlink="http://www.w3.org/1999/xlink" content-type="dwc:verbatimCoordinates" xlink:type="simple">39°30.5'N, 82°27.2'W</named-content>), 8 Nov 1974, J. Regensburg (3♂, 3♀; USNM). <italic>Lake</italic>: Mentor marsh (<named-content xmlns:xlink="http://www.w3.org/1999/xlink" content-type="dwc:verbatimCoordinates" xlink:type="simple">41°40'N, 81°20.3'W</named-content>), 16 Jun 1976, D. L. Deonier (1♂; USNM). <italic>Lawrence</italic>: <!--PageBreak-->Vesuvius Lake (<named-content xmlns:xlink="http://www.w3.org/1999/xlink" content-type="dwc:verbatimCoordinates" xlink:type="simple">38°34.8'N, 82°37.5'W</named-content>), 23 Aug 1974, J. Regensburg (1♀; USNM). <italic>Lorain</italic>: Amherst, Beaver Creek (<named-content xmlns:xlink="http://www.w3.org/1999/xlink" content-type="dwc:verbatimCoordinates" xlink:type="simple">40°29.3'N, 84°32.9'W</named-content>), 22–24 Aug 1977, B. A. Steinly (10♂, 5♀; USNM); Vermillion River, Mill Hollow (<named-content xmlns:xlink="http://www.w3.org/1999/xlink" content-type="dwc:verbatimCoordinates" xlink:type="simple">41°22.9'N, 82°19'W</named-content>), 22 Sep 1976, B. A. Steinly (1♂; USNM). <italic>Lucas</italic>: Presque Isle (<named-content xmlns:xlink="http://www.w3.org/1999/xlink" content-type="dwc:verbatimCoordinates" xlink:type="simple">41°41.7'N, 83°27.4'W</named-content>), 6 May 1977, B. A. Steinly (2♂, 3♀; USNM). <italic>Madison</italic>: Madison Lake State Park (<named-content xmlns:xlink="http://www.w3.org/1999/xlink" content-type="dwc:verbatimCoordinates" xlink:type="simple">39°30.9'N, 83°21.3'W</named-content>), 22 Jul 1974, J. Regensburg (1♂, 1♀; USNM). <italic>Meigs</italic>: Belleville Dam (<named-content xmlns:xlink="http://www.w3.org/1999/xlink" content-type="dwc:verbatimCoordinates" xlink:type="simple">39°05.7'N, 81°44.9'W</named-content>), 20 Aug 1974, J. Regensburg (9♂, 14♀; USNM); Fork Run State Park (<named-content xmlns:xlink="http://www.w3.org/1999/xlink" content-type="dwc:verbatimCoordinates" xlink:type="simple">39°03.9'N, 81°46.3'W</named-content>), 27 Aug 1974, J. Regensburg (4♂, 2♀; USNM). <italic>Mercer</italic>: Montezuma (<named-content xmlns:xlink="http://www.w3.org/1999/xlink" content-type="dwc:verbatimCoordinates" xlink:type="simple">40°29.3'N, 84°32.9'W</named-content>), 26 May 1977, B. A. Steinly (10♂, 7♀; USNM); Montezuma Creek (<named-content xmlns:xlink="http://www.w3.org/1999/xlink" content-type="dwc:verbatimCoordinates" xlink:type="simple">40°29.6'N, 84°33'W</named-content>), 11 Oct 1976, B. A. Steinly (2♂, 4♀; USNM); Windy Point (<named-content xmlns:xlink="http://www.w3.org/1999/xlink" content-type="dwc:verbatimCoordinates" xlink:type="simple">40°31'N, 84°32.2'W</named-content>), 26 May 1977, B. A. Steinly (14♂, 9♀; USNM). <italic>Morgan</italic>: Burr Oak State Park (<named-content xmlns:xlink="http://www.w3.org/1999/xlink" content-type="dwc:verbatimCoordinates" xlink:type="simple">39°33.3'N, 82°02.8'W</named-content>), 26 Aug 1974, J. Regensburg (5♂, 2♀; USNM); Muskingum River near Big Bottom State Memorial (<named-content xmlns:xlink="http://www.w3.org/1999/xlink" content-type="dwc:verbatimCoordinates" xlink:type="simple">39°31.1'N, 81°47.5'W</named-content>), 26 Aug 1974, J. Regensburg (1♂, 2♀; USNM). <italic>Ottawa</italic>: South Bass Island (<named-content xmlns:xlink="http://www.w3.org/1999/xlink" content-type="dwc:verbatimCoordinates" xlink:type="simple">41°38.6'N, 82°50.3'W</named-content>), 22 Jul-22 Aug 1977, B. A. Steinly (6♂, 5♀; USNM). <italic>Portage</italic>: Kent (<named-content xmlns:xlink="http://www.w3.org/1999/xlink" content-type="dwc:verbatimCoordinates" xlink:type="simple">41°09.2'N, 81°21.5'W</named-content>), 25 Aug 1969, J. Scheiring (1♂; USNM); Kent (1.6 km E; <named-content xmlns:xlink="http://www.w3.org/1999/xlink" content-type="dwc:verbatimCoordinates" xlink:type="simple">41°09.2'N, 81°21'W</named-content>; dead snail), 2–11 Sep 1972, B. A. Foote (5♂, 1♀; USNM); Kent (5 km E; <named-content xmlns:xlink="http://www.w3.org/1999/xlink" content-type="dwc:verbatimCoordinates" xlink:type="simple">41°09.2'N, 81°20'W</named-content>; muskrat dung), 10 Sep 1975, B. A. Foote (1♂, 3♀; USNM); Ravenna (5 km E; <named-content xmlns:xlink="http://www.w3.org/1999/xlink" content-type="dwc:verbatimCoordinates" xlink:type="simple">41°09.5'N, 81°13'W</named-content>), 3 May 1969, J. Scheiring (3♂, 5♀; USNM). <italic>Preble</italic>: Four-Mile Creek, Route 725 (<named-content xmlns:xlink="http://www.w3.org/1999/xlink" content-type="dwc:verbatimCoordinates" xlink:type="simple">39°35'N, 84°45.8'W</named-content>), 2 Jun-26 Sep 1978, 1979, B. A. Steinly (14♂, 13♀; USNM). <italic>Stark</italic>: Berlin Reservoir (<named-content xmlns:xlink="http://www.w3.org/1999/xlink" content-type="dwc:verbatimCoordinates" xlink:type="simple">40°58.9‘N, 81°06‘W</named-content>), 7 Jul 1976, B. A. Steinly (1♂, 3♀; USNM).</p><p><italic>TEXAS. Brewster</italic>: Big Bend National Park, Boquillas Canyon (<named-content xmlns:xlink="http://www.w3.org/1999/xlink" content-type="dwc:verbatimCoordinates" xlink:type="simple">29°12.7'N, 102°53.2'W</named-content>), 20 Jun 1953, W. W. Wirth (1♂, 1♀; USNM).</p><p><italic>VERMONT. Chittenden</italic>: Burlington (<named-content xmlns:xlink="http://www.w3.org/1999/xlink" content-type="dwc:verbatimCoordinates" xlink:type="simple">44°28.5'N, 73°12.7'W</named-content>), 1 Sep 1957, A. L. Melander (6♂, 10♀; USNM).</p><p><italic>VIRGINIA. Accomack</italic>: Assateague Island, near Refuge headquarters (<named-content xmlns:xlink="http://www.w3.org/1999/xlink" content-type="dwc:verbatimCoordinates" xlink:type="simple">37°54.5'N, 75°21.6'W</named-content>), 3 Oct 2005, D. and W. N. Mathis (2♂, 1♀; USNM). <italic>Arlington</italic>: 4-Mile Run (<named-content xmlns:xlink="http://www.w3.org/1999/xlink" content-type="dwc:verbatimCoordinates" xlink:type="simple">38°50.4'N, 77°02.7'W</named-content>), 28 May 1977, W. N. Mathis (2♂, 3♀; USNM). <italic>Culpeper</italic>: Lake Pelham (<named-content xmlns:xlink="http://www.w3.org/1999/xlink" content-type="dwc:verbatimCoordinates" xlink:type="simple">38°27.8'N, 78°02.7'W</named-content>), 28 Apr 2006, D. and W. N. Mathis (4♂, 2♀; USNM). <italic>Fairfax</italic>: Annandale (<named-content xmlns:xlink="http://www.w3.org/1999/xlink" content-type="dwc:verbatimCoordinates" xlink:type="simple">38°49.8'N, 77°11.8'W</named-content>), 28 Jul 1968, J. W. Adams (1♂; USNM); Great Falls (Clay Pond; <named-content xmlns:xlink="http://www.w3.org/1999/xlink" content-type="dwc:verbatimCoordinates" xlink:type="simple">39°00.1'N, 77°15.4'W</named-content>), 13 Jun-17 Aug 2006, W. N. Mathis, T. Zatwarnicki (11♂, 2♀; USNM); Great Falls (Patowmack Canal; <named-content xmlns:xlink="http://www.w3.org/1999/xlink" content-type="dwc:verbatimCoordinates" xlink:type="simple">39°00.1'N, 77°15.2'W</named-content>), 5 Jul 2007, D. and W. N. Mathis (1♂; USNM); Great Falls (Potomac River; <named-content xmlns:xlink="http://www.w3.org/1999/xlink" content-type="dwc:verbatimCoordinates" xlink:type="simple">39°0.2'N, 77°15.2'W</named-content>), 4 Oct 2007, D. and W. N. Mathis (1♂; USNM); Great Falls (quarry; <named-content xmlns:xlink="http://www.w3.org/1999/xlink" content-type="dwc:verbatimCoordinates" xlink:type="simple">38°59.1'N, 77°14.8'W</named-content>; 50 m), 13 Jun 2007, D. and W. N. Mathis (5♂; USNM); Great Falls (river trail; Potomac River; <named-content xmlns:xlink="http://www.w3.org/1999/xlink" content-type="dwc:verbatimCoordinates" xlink:type="simple">38°59.1'N, 77°14.6'W</named-content>; 60 m), 3 Apr 2007, D. and W. N. Mathis (1♂, 1♀; USNM); Scott Run (<named-content xmlns:xlink="http://www.w3.org/1999/xlink" content-type="dwc:verbatimCoordinates" xlink:type="simple">38°58.1'N, 77°12.2'W</named-content>), 7 Jun, 1955, C. W. Sabrosky (2♀; USNM); Turkey Run (mouth; <named-content xmlns:xlink="http://www.w3.org/1999/xlink" content-type="dwc:verbatimCoordinates" xlink:type="simple">38°57.9'N, 77°09.4'W</named-content>), 22 May-7 Sep 2006, 2007, W. N. Mathis, T. Zatwarnicki (65♂, 9♀; USNM). <italic>Giles</italic>: Mountain Lake Bio Station (<named-content xmlns:xlink="http://www.w3.org/1999/xlink" content-type="dwc:verbatimCoordinates" xlink:type="simple">37°22.5'N, 80°31.3'W</named-content>; 1176 m), 23 Sep 2007, D. and W. N. Mathis (1♂; USNM). <italic>Grayson</italic>: Galax (15 km S; Chestnut Creek; <named-content xmlns:xlink="http://www.w3.org/1999/xlink" content-type="dwc:verbatimCoordinates" xlink:type="simple">36°34.9'N, 80°53.5'W</named-content>), 28 Jun 1986, W. E. Steiner (1♂; USNM).<!--PageBreak--> <italic>Henry</italic>: Martinsville Reservoir (<named-content xmlns:xlink="http://www.w3.org/1999/xlink" content-type="dwc:verbatimCoordinates" xlink:type="simple">36°44.7'N, 79°52.2'W</named-content>), 17 May 2005, D. and W. N. Mathis (13♂, 1♀; USNM). <italic>Loudoun</italic>: Lucketts (6 km N, <named-content xmlns:xlink="http://www.w3.org/1999/xlink" content-type="dwc:verbatimCoordinates" xlink:type="simple">39°16.3'N, 77°32.9'W</named-content>), 15 Apr 2005, D. and W. N. Mathis (1♂; USNM). <italic>Louisa</italic>: Lake Anna (<named-content xmlns:xlink="http://www.w3.org/1999/xlink" content-type="dwc:verbatimCoordinates" xlink:type="simple">38°05.8'N, 77°53.6'W</named-content>; Christopher Run Campground), 4 May 2007, D. and W. N. Mathis (1♀; USNM). <italic>Patrick</italic>: Woolwine (<named-content xmlns:xlink="http://www.w3.org/1999/xlink" content-type="dwc:verbatimCoordinates" xlink:type="simple">36°47.4'N, 80°16.7'W</named-content>; 300 m), 17 May 2005, D. and W. N. Mathis (4♂, 1♀; USNM). <italic>Rappahannock</italic>: Hazel River (NW Culpeper; <named-content xmlns:xlink="http://www.w3.org/1999/xlink" content-type="dwc:verbatimCoordinates" xlink:type="simple">38°33.8'N, 78°11.6'W</named-content>, 171 m), 28 Jun 2008, W. N. Mathis and T. Zatwarnicki (1♂; USNM). <italic>Roanoke</italic>: Salem (Roanoke River; <named-content xmlns:xlink="http://www.w3.org/1999/xlink" content-type="dwc:verbatimCoordinates" xlink:type="simple">37°16.1'N, 80°02.2'W</named-content>; 300 m), 23 Sep 2007, D. and W. N. Mathis (5♂, 1♀; USNM). <italic>Smyth</italic>: Saltville (<named-content xmlns:xlink="http://www.w3.org/1999/xlink" content-type="dwc:verbatimCoordinates" xlink:type="simple">36°52.3'N, 81°46.4'W</named-content>, 1710 ft), 22 Jun 2007, D. and W. N. Mathis (1♀; USNM). <italic>Spotsylvania</italic>: Rappahannock River (<named-content xmlns:xlink="http://www.w3.org/1999/xlink" content-type="dwc:verbatimCoordinates" xlink:type="simple">38°18.8'N, 77°32.5'W</named-content>), 15 Apr-10 Oct 2006, 2007, D. and W. N. Mathis (21♂, 7♀; USNM). <italic>Stafford</italic>: Aquia Harbour (<named-content xmlns:xlink="http://www.w3.org/1999/xlink" content-type="dwc:verbatimCoordinates" xlink:type="simple">38°27.9'N, 77°23.3'W</named-content>), 15 May 2000, D. and W. N. Mathis (2♂; USNM); Aquia Harbour, Aquia Creek (<named-content xmlns:xlink="http://www.w3.org/1999/xlink" content-type="dwc:verbatimCoordinates" xlink:type="simple">38°27.8'N, 77°23.1'W</named-content>), 12 Apr-2 Sep 2006, D. and W. N. Mathis (2♂, 1♀; USNM); Aquia Harbour, Lions Park (<named-content xmlns:xlink="http://www.w3.org/1999/xlink" content-type="dwc:verbatimCoordinates" xlink:type="simple">38°27'N, 77°23.3'W</named-content>), 10 Mar-18 Dec 2004, 2005, 2006, 2007, D. and W. N. Mathis (27♂, 14♀; USNM); Aquia Landing (<named-content xmlns:xlink="http://www.w3.org/1999/xlink" content-type="dwc:verbatimCoordinates" xlink:type="simple">38°23.2'N, 77°19'W</named-content>), 7 May-8 Sep 2003, 2005, D. and W. N. Mathis (12♂, 4♀; USNM); Curtis Park Lake (<named-content xmlns:xlink="http://www.w3.org/1999/xlink" content-type="dwc:verbatimCoordinates" xlink:type="simple">38°26'N, 77°33.3'W</named-content>), 30 Mar-2 Jul 2005, 2007, D. Mathis (16♂, 4♀; USNM); Falmouth (<named-content xmlns:xlink="http://www.w3.org/1999/xlink" content-type="dwc:verbatimCoordinates" xlink:type="simple">38°19.2'N, 77°28.1'W</named-content>; Rappahannock River; 9 m), 11 Apr-30 Jun 2007, 2008, D. and W. N. Mathis (23♂, 2♀; USNM). <italic>York</italic>: Maury Lake (ca. James River; <named-content xmlns:xlink="http://www.w3.org/1999/xlink" content-type="dwc:verbatimCoordinates" xlink:type="simple">37°02.5'N, 76°29.2'W</named-content>), 22 Mar-19 Aug 2006, 2007, D. and W. N. Mathis (1♂, 1♀; USNM). <italic>Westmoreland</italic>: Potomac Beach (<named-content xmlns:xlink="http://www.w3.org/1999/xlink" content-type="dwc:verbatimCoordinates" xlink:type="simple">38°16.4'N, 76°59.6'W</named-content>; Potomac River), 8 Jun 2007, D. and W. N. Mathis (1♀; USNM). <italic>Independent City</italic>: Fredericksburg (Rappahannock River; <named-content xmlns:xlink="http://www.w3.org/1999/xlink" content-type="dwc:verbatimCoordinates" xlink:type="simple">38°18.3'N, 77°27.5'W</named-content>), 14 Apr 2006, D. and W. N. Mathis (1♀; USNM).</p><p><italic>WEST VIRGINIA. Cavell</italic>: Culloden (<named-content xmlns:xlink="http://www.w3.org/1999/xlink" content-type="dwc:verbatimCoordinates" xlink:type="simple">38°25.2'N, 82°03.3'W</named-content>), Jul 1954, M. R. Wheeler (1♂; USNM). <italic>Hardy</italic>: Baker (<named-content xmlns:xlink="http://www.w3.org/1999/xlink" content-type="dwc:verbatimCoordinates" xlink:type="simple">39°02.5'N, 78°44.9'W</named-content>; 405 m), 20 Jun-13 Jul 2007, D. and W. N. Mathis (13♂; USNM); Lost City (1.6 km N, <named-content xmlns:xlink="http://www.w3.org/1999/xlink" content-type="dwc:verbatimCoordinates" xlink:type="simple">38°56.5'N, 78°48.9'W</named-content>; 460 m), 12 Jul 2007, D. and W. N. Mathis (1♀; USNM); Mathias (<named-content xmlns:xlink="http://www.w3.org/1999/xlink" content-type="dwc:verbatimCoordinates" xlink:type="simple">38°52.6'N, 78°52'W</named-content>; 465 m), 13 Jul 2007, D. and W. N. Mathis (1♂; USNM); Trout Pond (<named-content xmlns:xlink="http://www.w3.org/1999/xlink" content-type="dwc:verbatimCoordinates" xlink:type="simple">38°57.4'N, 78°44.2'W</named-content>; 595 m), 13 Jul 2007, D. and W. N. Mathis (1♂; USNM). <italic>Mercer</italic>: Ceres (Kee Reservoir; <named-content xmlns:xlink="http://www.w3.org/1999/xlink" content-type="dwc:verbatimCoordinates" xlink:type="simple">37°18.4'N, 81°10.4'W</named-content>; 757 m), 24 Sep 2007, D. and W. N. Mathis (5♂; USNM). <italic>Morgan</italic>: Great Cacapon (<named-content xmlns:xlink="http://www.w3.org/1999/xlink" content-type="dwc:verbatimCoordinates" xlink:type="simple">39°37.2'N, 78°17.6'W</named-content>), 3 Jul 1977, W. W. Wirth (1♂; USNM). <italic>Perkins</italic>: Silver Lake (<named-content xmlns:xlink="http://www.w3.org/1999/xlink" content-type="dwc:verbatimCoordinates" xlink:type="simple">39°15.3'N, 79°29.8'W</named-content>; 762 m), 21 Jun 2007, D. and W. N. Mathis (3♂; USNM). <italic>Pocahontas</italic>: Marlinton (Greenbrier River; <named-content xmlns:xlink="http://www.w3.org/1999/xlink" content-type="dwc:verbatimCoordinates" xlink:type="simple">38°13.5'N, 80°05.7'W</named-content>), 21 Jun 2007, D. and W. N. Mathis (3♂; USNM); Marlinton, Knapp Creek (<named-content xmlns:xlink="http://www.w3.org/1999/xlink" content-type="dwc:verbatimCoordinates" xlink:type="simple">38°13'N, 80°06'W</named-content>), 29 Jun 1982, W. N. Mathis (2♀; USNM). <italic>Richie</italic>: North Bend State Park (<named-content xmlns:xlink="http://www.w3.org/1999/xlink" content-type="dwc:verbatimCoordinates" xlink:type="simple">39°13.4'N, 81°06.6'W</named-content>), 23 Jun 1970, G. C. Steyskal (1♂♀; USNM). <italic>Roanoke</italic>: Salem (Roanoke River; <named-content xmlns:xlink="http://www.w3.org/1999/xlink" content-type="dwc:verbatimCoordinates" xlink:type="simple">37°16.1'N, 80°02.2'W</named-content>; 300 m), 23 Sep 2007, D. and W. N. Mathis (4♂, 1♀; USNM). <italic>Summers</italic>: Hinton (<named-content xmlns:xlink="http://www.w3.org/1999/xlink" content-type="dwc:verbatimCoordinates" xlink:type="simple">37°41.8'N, 80°53'W</named-content>; New River; 427 m), 26 Sep 2007, D. and W. N. Mathis (1♂, 2♀; USNM).</p></tp:treatment-sec><tp:treatment-sec sec-type="Distribution"><title>Distribution.</title><p>(<xref ref-type="fig" rid="F24">Fig. 68</xref>) <italic>Nearctic</italic>: Canada (Ontario), United States (Connecticut, Delaware, District of Columbia, Illinois, Indiana, Iowa, Maryland, Massachusetts, <!--PageBreak--><!--PageBreak-->Michigan, Minnesota, New Jersey, New York, Ohio, Texas, Vermont, Virginia, West Virginia). <italic>Palearctic</italic>: Austria, Bulgaria, China (Tibet), Czech Republic, France, Hungary, Israel, Italy, Morocco, Poland, Spain, Russia (European Territory), Switzerland, Yugoslavia.</p></tp:treatment-sec><tp:treatment-sec sec-type="Natural history"><title>Natural history.</title><p><xref ref-type="bibr" rid="B24">Deonier (1965</xref>: 501) found this species to be “occasional” in mud shore and sand shore habitats but rare in sedge meadow and <italic><tp:taxon-name>Eragrostis</tp:taxon-name></italic> mat habitats. <xref ref-type="bibr" rid="B53">Runyan and Deonier (1979)</xref> produced the only illustrations of immature stages, including an egg, the cephalopharyngeal skeleton of the third instar larva, and the puparium.</p></tp:treatment-sec><tp:treatment-sec sec-type="Remarks"><title>Remarks.</title><p>This species has a Holarctic distribution, and Palearctic specimens have been named at least three different times, with <italic><tp:taxon-name>Allotrichoma simplex</tp:taxon-name></italic> being the senior synonym. The junior synonyms in chronological order are: <italic><tp:taxon-name>Allotrichoma filiforme</tp:taxon-name></italic> <xref ref-type="bibr" rid="B2">Becker (1896)</xref>, <italic><tp:taxon-name>Allotrichoma trispinum</tp:taxon-name></italic> <xref ref-type="bibr" rid="B2">Becker (1896)</xref>, and <italic><tp:taxon-name>Allotrichoma dahli</tp:taxon-name></italic> <xref ref-type="bibr" rid="B6">Beschovski (1966a)</xref>. In Europe, there is also a very similar species, <italic><tp:taxon-name>Allotrichoma strandi</tp:taxon-name></italic> Duda, that differs only slightly but apparently consistently from this species. In males of <italic><tp:taxon-name>Allotrichoma simplex</tp:taxon-name></italic>, the cercus has four apical setulae, compared to three in <italic><tp:taxon-name>Allotrichoma strandi</tp:taxon-name></italic>, and the mesonotal stripes are more evident in <italic><tp:taxon-name>Allotrichoma strandi</tp:taxon-name></italic> than in <italic><tp:taxon-name>Allotrichoma simplex</tp:taxon-name></italic>.</p><p>In the Nearctic Region, this is a common species that may have the most widespread distribution.</p><fig id="F23" position="float" orientation="portrait"><label>Figures 63–67.</label><caption><p>Illustration of <italic><tp:taxon-name>Allotrichoma simplex</tp:taxon-name></italic> (Loew) (male) <bold>63</bold> epandrium, cerci, surstylus, posterior aspect <bold>64</bold> same, lateral aspect <bold>65</bold> aedeagus, phallapodeme, gonite, hypandrium, ventral aspect <bold>66</bold> same, lateral aspect <bold>67</bold> male 5th sternal flap and medial process, lateral aspect. Scale bar = 0.1 mm.</p></caption><graphic xmlns:xlink="http://www.w3.org/1999/xlink" xlink:href="ZooKeys-161-001-g023.jpg" position="float" orientation="portrait" xlink:type="simple"/></fig><fig id="F24" position="float" orientation="portrait"><label>Figure 68.</label><caption><p>Distribution of <italic><tp:taxon-name>Allotrichoma simplex</tp:taxon-name></italic> (Loew).</p></caption><graphic xmlns:xlink="http://www.w3.org/1999/xlink" xlink:href="ZooKeys-161-001-g024.jpg" position="float" orientation="portrait" xlink:type="simple"/></fig></tp:treatment-sec><ref-list><ref id="B34"><mixed-citation xmlns:xlink="http://www.w3.org/1999/xlink" xlink:type="simple"><person-group><name name-style="western"><surname>Loew</surname><given-names>H</given-names></name></person-group> (<year>1861</year>)<article-title> Diptera Americae septentrionalis indigena. Centuria prima.</article-title><source>Berliner Entomologische Zeitschrift </source><volume>5</volume>: <fpage>307</fpage>-<lpage>359</lpage>.</mixed-citation></ref><ref id="B49"><mixed-citation xmlns:xlink="http://www.w3.org/1999/xlink" xlink:type="simple"><person-group><name name-style="western"><surname>Osten Sacken</surname><given-names>CR</given-names></name></person-group> (<year>1878</year>)<source> Catalogue of the described Diptera of North America. Smithsonian Institution, Smithsonian Miscellaneous Collections 16(2 [= publication 270]): xlviii+1–276.</source></mixed-citation></ref><ref id="B1"><mixed-citation xmlns:xlink="http://www.w3.org/1999/xlink" xlink:type="simple"><person-group><name name-style="western"><surname>Aldrich</surname><given-names>JM</given-names></name></person-group> (<year>1905</year>)<article-title> A catalogue of North American Diptera (or two-winged flies).</article-title><source>Smithsonian Institution, Smithsonian Miscellaneous Collections </source><volume>46</volume> (<issue>1444</issue>): <fpage>1</fpage>-<lpage>680</lpage>.</mixed-citation></ref><ref id="B30"><mixed-citation xmlns:xlink="http://www.w3.org/1999/xlink" xlink:type="simple"><person-group><name name-style="western"><surname>Jones</surname><given-names>BJ</given-names></name></person-group> (<year>1906</year>)<article-title> Catalogue of the Ephydridae, with bibliography and description of new species.</article-title><source><italic>University of California Publications in Entomology</italic></source><volume>1</volume> (<issue>2</issue>): <fpage>153</fpage>-<lpage>198</lpage>.</mixed-citation></ref><ref id="B29"><mixed-citation xmlns:xlink="http://www.w3.org/1999/xlink" xlink:type="simple"><person-group><name name-style="western"><surname>Johnson</surname><given-names>CW</given-names></name></person-group> (<year>1925</year>)<article-title> List of the Diptera or two-winged flies. In: Fauna of New England, 15.</article-title><source>Occasional Papers of the Boston Society of Natural History </source><volume>7</volume>: <fpage>1</fpage>-<lpage>326</lpage>.</mixed-citation></ref><ref id="B18"><mixed-citation xmlns:xlink="http://www.w3.org/1999/xlink" xlink:type="simple"><person-group><name name-style="western"><surname>Cresson</surname><given-names>ET Jr</given-names></name></person-group> (<year>1942</year>)<article-title> Synopses of North American Ephydridae (Diptera) I. The subfamily Psilopinae, with descriptions of new species.</article-title><source>Transactions of the American Entomological Society </source><volume>68</volume>: <fpage>101</fpage>-<lpage>128</lpage>.</mixed-citation></ref><ref id="B20"><mixed-citation xmlns:xlink="http://www.w3.org/1999/xlink" xlink:type="simple"><person-group><name name-style="western"><surname>Cresson</surname><given-names>ET Jr</given-names></name></person-group> (<year>1949</year>)<article-title> A systematic annotated arrangement of the genera and species of the North American Ephydridae (Diptera). IV. The subfamily Napaeinae.</article-title><source>Transactions of the American Entomological Society </source><volume>74</volume>: <fpage>225</fpage>-<lpage>260</lpage>.</mixed-citation></ref><ref id="B62"><mixed-citation xmlns:xlink="http://www.w3.org/1999/xlink" xlink:type="simple"><person-group><name name-style="western"><surname>Wirth</surname><given-names>WW</given-names></name><name name-style="western"><surname>Stone</surname><given-names>A</given-names></name></person-group> (<year>1956</year>)<source> Chapter 14. Aquatic Diptera. Pp. 372–482. In: Usinger RL (Ed) Aquatic insects of California. 508+x pp. University of California Press, Berkeley.</source></mixed-citation></ref><ref id="B23"><mixed-citation xmlns:xlink="http://www.w3.org/1999/xlink" xlink:type="simple"><person-group><name name-style="western"><surname>Deonier</surname><given-names>D.L</given-names></name></person-group> (<year>1964</year>)<article-title> Keys to the shore flies of Iowa (Diptera, Ephydridae).</article-title><source>Iowa State Journal of Science </source><volume>39</volume> (<issue>2</issue>): <fpage>103</fpage>-<lpage>126</lpage>.</mixed-citation></ref><ref id="B24"><mixed-citation xmlns:xlink="http://www.w3.org/1999/xlink" xlink:type="simple"><person-group><name name-style="western"><surname>Deonier</surname><given-names>DL</given-names></name></person-group> (<year>1965</year>)<article-title> Ecological observations on Iowa shore flies (Diptera, Ephydridae).</article-title><source>Iowa Academy of Science </source><volume>71</volume>: <fpage>496</fpage>-<lpage>510</lpage>.</mixed-citation></ref><ref id="B58"><mixed-citation xmlns:xlink="http://www.w3.org/1999/xlink" xlink:type="simple"><person-group><name name-style="western"><surname>Wirth</surname><given-names>WW</given-names></name></person-group> (<year>1965</year>)<source> Ephydridae. Pp. 734–759. In: Stone A, <italic>et al</italic>. (Eds) A catalog of the Diptera of America north of Mexico. Handbook, 276: 1696 pp. U.S. Department of Agriculture, Washington, D.C.</source></mixed-citation></ref><ref id="B15"><mixed-citation xmlns:xlink="http://www.w3.org/1999/xlink" xlink:type="simple"><person-group><name name-style="western"><surname>Cole</surname><given-names>FR</given-names></name><name name-style="western"><surname>Schlinger</surname><given-names>ET</given-names></name></person-group> (<year>1969</year>)<source> The flies of western North America. 693+xi pp. University of California Press, Berkeley, Los Angeles, and London.</source></mixed-citation></ref><ref id="B53"><mixed-citation xmlns:xlink="http://www.w3.org/1999/xlink" xlink:type="simple"><person-group><name name-style="western"><surname>Runyan</surname><given-names>JT</given-names></name><name name-style="western"><surname>Deonier</surname><given-names>DL</given-names></name></person-group> (<year>1979</year>)<source> A comparative study of <italic>Pseudohecamede</italic> and <italic>Allotrichoma</italic>. Pp. 123–137. In: Deonier DL (Ed) First symposium on the systematics and ecology of Ephydridae (Diptera). 147+iii pp. North American Benthological Society, Oxford, Ohio.</source></mixed-citation></ref><ref id="B45"><mixed-citation xmlns:xlink="http://www.w3.org/1999/xlink" xlink:type="simple"><person-group><name name-style="western"><surname>Mathis</surname><given-names>WN</given-names></name><name name-style="western"><surname>Zatwarnicki</surname><given-names>T</given-names></name></person-group> (<year>1995</year>)<source>. A world catalog of the shore flies (Diptera: Ephydridae). Memoirs on Entomology, International 4: vi+423 pp.</source></mixed-citation></ref><ref id="B42"><mixed-citation xmlns:xlink="http://www.w3.org/1999/xlink" xlink:type="simple"><person-group><name name-style="western"><surname>Mathis</surname><given-names>WN</given-names></name><name name-style="western"><surname>Mathis</surname><given-names>D</given-names></name></person-group> (<year>2008</year>)<source> Shore flies (Diptera: Ephydridae) of Plummers Island, pp. 173–191. In: Brown JW (Ed) The invertebrate fauna of Plummers Island, Maryland. Contribution XXX to the natural history of Plummers Island, Maryland. Bulletin of the Biological Society of Washington 15: iv+226 pp.</source></mixed-citation></ref><ref id="B2"><mixed-citation xmlns:xlink="http://www.w3.org/1999/xlink" xlink:type="simple"><person-group><name name-style="western"><surname>Becker</surname><given-names>Th</given-names></name></person-group> (<year>1896</year>)<article-title> Dipterologische Studien IV. Ephydridae.</article-title><source>Berliner Entomologische Zeitschrift </source><volume>41</volume> (<issue>2</issue>): <fpage>91</fpage>-<lpage>276</lpage>.</mixed-citation></ref><ref id="B52"><mixed-citation xmlns:xlink="http://www.w3.org/1999/xlink" xlink:type="simple"><person-group><name name-style="western"><surname>Papp</surname><given-names>L</given-names></name></person-group> (<year>1979</year>)<article-title> A contribution to the revision of the Palaearctic Ephydridae (Diptera).</article-title><source>Folia Entomologica Hungarica series nova, </source><volume>32</volume> (<issue>1</issue>): <fpage>97</fpage>-<lpage>104</lpage>.</mixed-citation></ref><ref id="B32"><mixed-citation xmlns:xlink="http://www.w3.org/1999/xlink" xlink:type="simple"><person-group><name name-style="western"><surname>Krivosheina</surname><given-names>MG</given-names></name><name name-style="western"><surname>Zatwarnicki</surname><given-names>T</given-names></name></person-group> (<year>1997</year>)<article-title> Some notes on the Old World <italic>Allotrichoma</italic> (Diptera: Ephydridae) with description of three new species.</article-title><source>Polskie Pismo Entomologiczne </source><volume>66</volume>: <fpage>291</fpage>-<lpage>310</lpage>.</mixed-citation></ref><ref id="B7"><mixed-citation xmlns:xlink="http://www.w3.org/1999/xlink" xlink:type="simple"><person-group><name name-style="western"><surname>Beschovski</surname><given-names>VL</given-names></name></person-group> (<year>1966b</year>)<article-title> <italic>Allotrichoma dahli</italic> n. sp. Eine neue Art von Diptera (Ephydridae) aus Bulgarien.</article-title><source>Comptes rendus de l‘Académie bulgare des Sciences </source><volume>19</volume> (<issue>10</issue>): <fpage>937</fpage>-<lpage>939</lpage>.</mixed-citation></ref><ref id="B6"><mixed-citation xmlns:xlink="http://www.w3.org/1999/xlink" xlink:type="simple"><person-group><name name-style="western"><surname>Beschovski</surname><given-names>VL</given-names></name></person-group> (<year>1966a</year>)<article-title> <italic>Allotrichoma valkanovi</italic> n. sp. Eine neue Art von (Diptera Ephydridae) aus Bulgarien.</article-title><source>Comptes rendus de l‘Académie bulgare des Sciences </source><volume>19</volume> (<issue>9</issue>): <fpage>851</fpage>-<lpage>853</lpage>.</mixed-citation></ref></ref-list></tp:taxon-treatment>
