# Supplementary material for: Revision of New World Species of the Shore-fly Subgenus Allotrichoma Becker of the Genus Allotrichoma with Description of the Subgenus Neotrichoma (Diptera, Ephydridae, Hecamedini)
Source: Zookeys. 2012 Jan 4;(161):1–101. doi: 10.3897/zookeys.161.2016 (PMC3267475; doi:10.3897/zookeys.161.2016)
Supplement: XML Treatment for Allotrichoma (Allotrichoma) wallowa [file zookeys.161.2016-treatment15.xml]

<!DOCTYPE tp:taxon-treatment
  PUBLIC "-//TaxonX//DTD Taxonomic Treatment Publishing DTD v0 20100105//EN" "tax-treatment-NSO.dtd">
<tp:taxon-treatment xmlns:tp="http://www.plazi.org/taxpub"><tp:treatment-meta><mixed-citation publication-type="journal"><person-group><name><surname>Mathis</surname><given-names>Wayne N.</given-names></name><name><surname>Zatwarnicki</surname><given-names>Tadeusz</given-names></name></person-group><article-title>Revision of New World Species of the Shore-fly Subgenus 
                    <italic>Allotrichoma</italic> Becker of the Genus 
                    <italic>Allotrichoma</italic> with Description of the Subgenus 
                    <italic>Neotrichoma</italic> (Diptera, Ephydridae, Hecamedini)</article-title><source>Zookeys</source><day>4</day><month>1</month><year>2012</year><volume>2012</volume><issue>161</issue><fpage>1</fpage><lpage>101</lpage><pub-id pub-id-type="doi">10.3897/zookeys.161.2016</pub-id></mixed-citation></tp:treatment-meta><tp:nomenclature><tp:taxon-name>
                        <tp:taxon-name-part taxon-name-part-type="genus">Allotrichoma</tp:taxon-name-part>
                        (<tp:taxon-name-part taxon-name-part-type="subgenus">Allotrichoma</tp:taxon-name-part>)
                        <tp:taxon-name-part taxon-name-part-type="species">wallowa</tp:taxon-name-part>
                        <object-id xmlns:xlink="http://www.w3.org/1999/xlink" xlink:type="simple">urn:lsid:zoobank.org:act:AAB69BB1-D8DC-45EE-8EDA-05A1CDEFE80A</object-id>
                        <object-id xmlns:xlink="http://www.w3.org/1999/xlink" xlink:type="simple">http://species-id.net/wiki/Allotrichoma_wallowa</object-id>
                    </tp:taxon-name><tp:taxon-status xmlns:xlink="http://www.w3.org/1999/xlink" xlink:type="simple">sp. n.</tp:taxon-status><xref ref-type="fig" rid="F25">Figs 69</xref><xref ref-type="fig" rid="F26">74</xref></tp:nomenclature><tp:treatment-sec sec-type="Description"><title>Description.</title><p>This species is distinguished from congeners by the following combination of characters: Small shore flies, body length 1.30–1.95 mm. <italic>Head</italic>: Medial facial carina above facial prominence shallow; labella broad, fleshy, shorter than mediproboscis; clypeus microtomentose, usually gray.</p><p><italic>Thorax</italic>: Presutural supra-alar seta present. Pleural area lacking stripes. Wing with costal vein ratio 0.32–0.38; M vein ratio 0.43–0.50. Legs blackish brown to black; midtibia bearing numerous, erect setae along dorsal surface.</p><p><italic>Abdomen</italic>: Male 5th sternal flap in lateral view (<xref ref-type="fig" rid="F25">Fig. 70</xref>) moderately elongate, bearing 3 long setulae apically; 5th medial process in lateral view (<xref ref-type="fig" rid="F25">Fig. 70</xref>) very elongate, nearly straight, apex widened, bearing 4–5 apical setulae. Male terminalia (<xref ref-type="fig" rid="F25">Figs 69, 71–73</xref>): Epandrium in posterior view (<xref ref-type="fig" rid="F25">Fig. 69</xref>) rounded dorsally, constricted laterally at base of surstyli; epandrium in lateral view (<xref ref-type="fig" rid="F25">Fig. 73</xref>) somewhat rectangular dorsally with anterior and posterior margins parallel sided, ventral portion with an anterior bulge and a narrow, sharp incision at about level of base of surstylus; cerci in posterior view (<xref ref-type="fig" rid="F25">Fig. 69</xref>) approximate dorsally then extended laterally to form a lyre-like structure that curves laterally than ventrally, apex of cercus bearing 2 short setulae; cercus in lateral view (<xref ref-type="fig" rid="F25">Fig. 73</xref>) shallowly sinuous, nearly parallel sided, apex not expanded, bluntl<!--PageBreak-->y rounded; surstyli (ventral extensions of epandrium) in posterior view as relatively wide at base third, thereafter ventrally abruptly narrowed, especially along medial margin, to form an elongate process that is slightly spatulate apically, apical portion bearing several short setulae; surstylus in lateral view (<xref ref-type="fig" rid="F25">Fig. 73</xref>) moderately narrow, slightly expanding with apex obliquely pointed, anteroventral surface of apex shallowly emarginate, <!--PageBreak-->bearing several, very short setulae; aedeagus in ventral view (<xref ref-type="fig" rid="F25">Fig. 71</xref>) elongate, narrowly ovate, very slightly tapered apically, in lateral view (<xref ref-type="fig" rid="F25">Fig. 72</xref>) elongate, nearly parallel sided, apex bluntly rounded; phallapodeme in lateral view (<xref ref-type="fig" rid="F25">Fig. 72</xref>) triangular, keel abruptly tapered to narrow, digitiform apex; gonite in ventral view (<xref ref-type="fig" rid="F25">Fig. 71</xref>) almost bar-like, wider basally, apex broadly rounded, with short, medial process, apex bearing setula, in lateral view (<xref ref-type="fig" rid="F25">Fig. 72</xref>) only slightly wider basally, nearly straight, slightly tapered to blunt apex that is medially notched, producing a shallowly bifurcate apex, anterior and posterior process of shallow bifurcation bearing a single setula.</p></tp:treatment-sec><tp:treatment-sec sec-type="Type material"><title>Type material.</title><p>The holotype male is labeled “<bold>USA. OREGON.</bold> Baker: Goose Creek [35 km E Baker City] (<named-content xmlns:xlink="http://www.w3.org/1999/xlink" content-type="dwc:verbatimCoordinates" xlink:type="simple">44°49.2'N, 117°27.79'W</named-content>; 825 m), 7Jun2006, D. &amp; W. N. Mathis/HOLOTYPE ♂ <italic><tp:taxon-name>Allotrichoma wallowa</tp:taxon-name></italic> W. Mathis &amp; T. Zatwarnicki USNM [red]/USNM ENT 00117961 [plastic bar code label].” The holotype male is double mounted (minuten in a block of plastic elastomer), is in excellent condition, and is deposited in the USNM. Thirty-seven paratypes (32♂, 5♀; USNM) bear the same locality label as the holotype. Other paratypes are as follows: <italic>OREGON. Harney</italic>: Page Springs Campground, Blitzen River (<named-content xmlns:xlink="http://www.w3.org/1999/xlink" content-type="dwc:verbatimCoordinates" xlink:type="simple">42°47'N, 118°51'W</named-content>; 1300 m), 6 Aug 2005, D. and W. N. Mathis (49♂, 7♀; USNM); Pikes Creek (<named-content xmlns:xlink="http://www.w3.org/1999/xlink" content-type="dwc:verbatimCoordinates" xlink:type="simple">42°34.5'N, 118°31.7'W</named-content>; 1320 m), 7 Aug 2005, D. and W. N. Mathis (3♂, 4♀; USNM).</p></tp:treatment-sec><tp:treatment-sec sec-type="Type locality"><title>Type locality.</title><p>United States. Oregon Baker: Goose Creek (35 km E Baker City; <named-content xmlns:xlink="http://www.w3.org/1999/xlink" content-type="dwc:verbatimCoordinates" xlink:type="simple">44°49.2'N, 117°27.79'W</named-content>; 825 m).</p></tp:treatment-sec><tp:treatment-sec sec-type="Other specimens examined from the New World"><title>Other specimens examined from the New World.</title><p>CANADA. <italic>ALBERTA</italic>. Okotoks, Sheep River (<named-content xmlns:xlink="http://www.w3.org/1999/xlink" content-type="dwc:verbatimCoordinates" xlink:type="simple">50°44.4'N, 113°51.3'W</named-content>), 27 Jun 1968, W. W. Wirth (2♂; USNM).</p><p>MEXICO. <italic>BAJA CALIFORNIA</italic>. Sierra San Pedro Martir (La Grulla; <named-content xmlns:xlink="http://www.w3.org/1999/xlink" content-type="dwc:verbatimCoordinates" xlink:type="simple">31°38'N, 116°26'W</named-content>; 2100 m), 12 Jun 1953, P. H. Arnaud, Jr. (1♂, 2♀; USNM).</p><p><italic>OAXACA</italic>. Oaxaca (<named-content xmlns:xlink="http://www.w3.org/1999/xlink" content-type="dwc:verbatimCoordinates" xlink:type="simple">16°58'N, 96°44'W</named-content>), 2 May 1965, H. V. Weems (1♂, 1♀; USNM).</p><p>UNITED STATES. <italic>ARIZONA. Maricopa</italic>: Tempe (<named-content xmlns:xlink="http://www.w3.org/1999/xlink" content-type="dwc:verbatimCoordinates" xlink:type="simple">33°24.9'N, 111°54.6'W</named-content>), 11 May 1942, A. L. Melander (2♂; USNM). <italic>Pima</italic>: Sabino Canyon (<named-content xmlns:xlink="http://www.w3.org/1999/xlink" content-type="dwc:verbatimCoordinates" xlink:type="simple">32°18.6'N, 110°49.3'W</named-content>), 5 May 1942, A. L. Melander (2♂; USNM). <italic>Santa Cruz</italic>: Nogales (<named-content xmlns:xlink="http://www.w3.org/1999/xlink" content-type="dwc:verbatimCoordinates" xlink:type="simple">31°20.4'N, 110°56'W</named-content>), 28 Jun 1953, W. W. Wirth (1♂, 1♀; USNM).</p><p><italic>CALIFORNIA. Calaveras</italic>: Milton (<named-content xmlns:xlink="http://www.w3.org/1999/xlink" content-type="dwc:verbatimCoordinates" xlink:type="simple">38°01.9'N, 120°51.1'W</named-content>), 21 Oct 1917, J. C. Bradley (5♂; USNM). <italic>Del Norte</italic>: Panther Flat, Middle Fork Smith River (<named-content xmlns:xlink="http://www.w3.org/1999/xlink" content-type="dwc:verbatimCoordinates" xlink:type="simple">41°50.6'N, 123°56'W</named-content>), 3 Jun 2009, D. and W. N. Mathis (3♂; USNM). <italic>Humboldt</italic>: Grizzly Creek Redwoods State Park (<named-content xmlns:xlink="http://www.w3.org/1999/xlink" content-type="dwc:verbatimCoordinates" xlink:type="simple">40°29'N, 123°54.4'W</named-content>), 11 Aug 1953, P. H. Arnaud, Jr. (1♂; USNM). <italic>Imperial</italic>: Brawley (<named-content xmlns:xlink="http://www.w3.org/1999/xlink" content-type="dwc:verbatimCoordinates" xlink:type="simple">32°58.7'N, 115°31.8'W</named-content>), 7 Apr 1959, E. I. Schlinger (2♂, 1♀; USNM). <italic>Kern</italic>: Onyx (<named-content xmlns:xlink="http://www.w3.org/1999/xlink" content-type="dwc:verbatimCoordinates" xlink:type="simple">35°41.4'N, 118°13'W</named-content>), 23 Jul 1939, D. E. Hardy (2♂, 1♀; USNM). <italic>Los Angeles</italic>: Littlerock (<named-content xmlns:xlink="http://www.w3.org/1999/xlink" content-type="dwc:verbatimCoordinates" xlink:type="simple">37°31.3'N, 117°59'W</named-content>), 30 Mar 1953, A. H. Sturtevant (1♂; USNM); Palmdale (<named-content xmlns:xlink="http://www.w3.org/1999/xlink" content-type="dwc:verbatimCoordinates" xlink:type="simple">34°34.8'N, 118°07'W</named-content>), 30 Sep 1953, A. H. Sturtevant (1♂; USNM); Saugus (<named-content xmlns:xlink="http://www.w3.org/1999/xlink" content-type="dwc:verbatimCoordinates" xlink:type="simple">34°24.7'N, 118°32.4'W</named-content>), 10 Apr 1953, A. H. Sturtevant (1♂; USNM). <italic>Lake</italic>: Clear Lake (<named-content xmlns:xlink="http://www.w3.org/1999/xlink" content-type="dwc:verbatimCoordinates" xlink:type="simple">39°03.7'N, 122°49.6'W</named-content>), 18 Jun–11 Oct 1935, 1947, A. L. Melander, W. W. Wirth (4♂, 7♀; USNM). <italic>Mendocino</italic>: Russian River near Hopland (<named-content xmlns:xlink="http://www.w3.org/1999/xlink" content-type="dwc:verbatimCoordinates" xlink:type="simple">32°10.4'N, 116°51.8'W</named-content>), 4 May 1968, W. J. Turner (11♂, 9♀; USNM, WSU). <italic>Mono</italic>: Mammoth lakes (<named-content xmlns:xlink="http://www.w3.org/1999/xlink" content-type="dwc:verbatimCoordinates" xlink:type="simple">37°36.3'N, 119°0.7'W</named-content>), 29 Jul 1940, L. J. Lipovsky<!--PageBreak--> (1♂; USNM); Mono Lake (S shore; <named-content xmlns:xlink="http://www.w3.org/1999/xlink" content-type="dwc:verbatimCoordinates" xlink:type="simple">38°01'N, 119°03.6'W</named-content>), 12 Aug 1980, R. S. Zack (2♂; WSU). <italic>Napa</italic>: Monticello Dam (<named-content xmlns:xlink="http://www.w3.org/1999/xlink" content-type="dwc:verbatimCoordinates" xlink:type="simple">38°30.8'N, 122°06.2'W</named-content>), 3 Nov 1962, M. E. Irwin (1♂; USNM). <italic>Orange</italic>: Silverado Canyon (<named-content xmlns:xlink="http://www.w3.org/1999/xlink" content-type="dwc:verbatimCoordinates" xlink:type="simple">33°45.4'N, 117°40.6'W</named-content>), 12 Oct 1963, M. E. Irwin (2♂; USNM). <italic>Riverside</italic>: Agua Caliente (<named-content xmlns:xlink="http://www.w3.org/1999/xlink" content-type="dwc:verbatimCoordinates" xlink:type="simple">33°49.4'N, 116°32.7'W</named-content>), 25 Feb 1970, P. H. Arnaud, Jr. (2♂; USNM); Andreas Canyon (<named-content xmlns:xlink="http://www.w3.org/1999/xlink" content-type="dwc:verbatimCoordinates" xlink:type="simple">33°45.7'N, 116°32.2'W</named-content>), 25 Feb 1954, A. L. Melander (1♂; USNM); Cathedral Canyon (<named-content xmlns:xlink="http://www.w3.org/1999/xlink" content-type="dwc:verbatimCoordinates" xlink:type="simple">33°46.8'N, 116°27.9'W</named-content>), 3 Apr 1945, A. L. Melander (1♂; USNM); Magnesium Spring Canyon (near Indio; <named-content xmlns:xlink="http://www.w3.org/1999/xlink" content-type="dwc:verbatimCoordinates" xlink:type="simple">33°43.2'N, 116°13'W</named-content>), 5 Apr 1945, A. L. Melander (1♂; USNM); Morongo Valley (<named-content xmlns:xlink="http://www.w3.org/1999/xlink" content-type="dwc:verbatimCoordinates" xlink:type="simple">33°57.6'N, 116°31.5'W</named-content>), 26 Sep 1944, A. L. Melander (1♂; USNM); Riverside (<named-content xmlns:xlink="http://www.w3.org/1999/xlink" content-type="dwc:verbatimCoordinates" xlink:type="simple">33°58.8'N, 117°22.4'W</named-content>), 24 May 1950, A. L. Melander (1♂; USNM); Temecula (<named-content xmlns:xlink="http://www.w3.org/1999/xlink" content-type="dwc:verbatimCoordinates" xlink:type="simple">33°29.6'N, 117°08.9'W</named-content>), 25 May 1975, T. W. Fisher (1♂, 1♀; USNM); Thousand Palms (<named-content xmlns:xlink="http://www.w3.org/1999/xlink" content-type="dwc:verbatimCoordinates" xlink:type="simple">33°48.7'N, 116°22.6'W</named-content>), 18 Mar 1964, P. Rauch (1♂; USNM). <italic>Sacramento</italic>: Isleton (<named-content xmlns:xlink="http://www.w3.org/1999/xlink" content-type="dwc:verbatimCoordinates" xlink:type="simple">38°09.7'N, 121°36.7'W</named-content>), 15 Oct 1967, M. S. Wasbauer (1♀; USNM). <italic>San Bernardino</italic>: Barton Store (<named-content xmlns:xlink="http://www.w3.org/1999/xlink" content-type="dwc:verbatimCoordinates" xlink:type="simple">32°10.4'N, 116°51.8'W</named-content>), 23 Aug 1952, A. L. Melander (1♀; USNM); Chino (<named-content xmlns:xlink="http://www.w3.org/1999/xlink" content-type="dwc:verbatimCoordinates" xlink:type="simple">33°59'N, 117°39.9'W</named-content>), 6 Nov 1928, A. H. Sturtevant (1♀; USNM); Jenks Lake (<named-content xmlns:xlink="http://www.w3.org/1999/xlink" content-type="dwc:verbatimCoordinates" xlink:type="simple">34°09.9'N, 116°52.9'W</named-content>), 7 Sep 1950, A. L. Melander (1♂; USNM); Saratoga Spring (<named-content xmlns:xlink="http://www.w3.org/1999/xlink" content-type="dwc:verbatimCoordinates" xlink:type="simple">35°40.9'N, 116°25.3'W</named-content>; 100 m), 31 Mar 2005, D and W.N. Mathis (2♂, 7♀; USNM); Victorville (<named-content xmlns:xlink="http://www.w3.org/1999/xlink" content-type="dwc:verbatimCoordinates" xlink:type="simple">34°32.2'N, 117°17.5'W</named-content>), 10 May 1952, A. H. Sturtevant (2♂; USNM). <italic>San Diego</italic>: Borrego (<named-content xmlns:xlink="http://www.w3.org/1999/xlink" content-type="dwc:verbatimCoordinates" xlink:type="simple">33°13.2'N, 116°20.1'W</named-content>), 2 May 1945, A. L. Melander (1♂; USNM); El Cajon (<named-content xmlns:xlink="http://www.w3.org/1999/xlink" content-type="dwc:verbatimCoordinates" xlink:type="simple">32°47.7'N, 116°57.8'W</named-content>), 8 Aug 1944, A. L. Melander (2♂, 1♀; USNM); El Capitan (<named-content xmlns:xlink="http://www.w3.org/1999/xlink" content-type="dwc:verbatimCoordinates" xlink:type="simple">32°52.1'N, 116°55'W</named-content>), 25 Sep 1955, P. H. Arnaud, Jr. (10♂, 6♀; USNM); Gavilan Hills (<named-content xmlns:xlink="http://www.w3.org/1999/xlink" content-type="dwc:verbatimCoordinates" xlink:type="simple">33°47'N, 117°22.1'W</named-content>), 1 Oct 1952, A. L. Melander (3♀; USNM); Pala (<named-content xmlns:xlink="http://www.w3.org/1999/xlink" content-type="dwc:verbatimCoordinates" xlink:type="simple">33°21.8'N, 117°04.5'W</named-content>), 6 Jun 1945, A. L. Melander (1♂, 1♀; USNM); Palm Canyon (<named-content xmlns:xlink="http://www.w3.org/1999/xlink" content-type="dwc:verbatimCoordinates" xlink:type="simple">33°13.2'N, 116°20.1'W</named-content>), 27 Feb 1935, A. L. Melander (1♂, 1♀; USNM). <italic>Shasta</italic>: Shasta Lake (<named-content xmlns:xlink="http://www.w3.org/1999/xlink" content-type="dwc:verbatimCoordinates" xlink:type="simple">40°40.8'N, 122°22.3'W</named-content>), 8 Apr 1959, M. T. James (3♂, 4♀; USNM). <italic>Ventura</italic>: Santa Paula (<named-content xmlns:xlink="http://www.w3.org/1999/xlink" content-type="dwc:verbatimCoordinates" xlink:type="simple">34°21.3'N, 119°03.6'W</named-content>), 8 May 1952, A. H. Sturtevant (1♂; USNM). <italic>Yolo</italic>: Davis (<named-content xmlns:xlink="http://www.w3.org/1999/xlink" content-type="dwc:verbatimCoordinates" xlink:type="simple">38°32.7'N, 121°44.1'W</named-content>), 11 Jul 1953, E. I. Schlinger (1♂; USNM); Elkhorn Ferry (<named-content xmlns:xlink="http://www.w3.org/1999/xlink" content-type="dwc:verbatimCoordinates" xlink:type="simple">38°42.5'N, 121°37.1'W</named-content>), 16 Apr 1952, E. I. Schlinger (1♂; USNM).</p><p><italic>COLORADO. Montezuma</italic>: McPhee Reservoir (<named-content xmlns:xlink="http://www.w3.org/1999/xlink" content-type="dwc:verbatimCoordinates" xlink:type="simple">37°29.7'N, 108°33'W</named-content>; 2115 m), 3 Aug 2007, D. and W. N. Mathis (1♂, 2♀; USNM).</p><p><italic>IDAHO. Idaho</italic>: Little Salmon River (<named-content xmlns:xlink="http://www.w3.org/1999/xlink" content-type="dwc:verbatimCoordinates" xlink:type="simple">42°25'N, 116°18.9'W</named-content>), 26 Jun 1986, R. S. and V. L. Zack (2♂, 1♀; WSU). <italic>Kootenai</italic>: Fernan lake (<named-content xmlns:xlink="http://www.w3.org/1999/xlink" content-type="dwc:verbatimCoordinates" xlink:type="simple">47°40.4'N, 116°44.7'W</named-content>), 15 Jul 1968, W. N. Mathis (1♂, 1♀; USNM). <italic>Latah</italic>: Potlatch River, 1.6 km N Kendrick; <named-content xmlns:xlink="http://www.w3.org/1999/xlink" content-type="dwc:verbatimCoordinates" xlink:type="simple">46°55.3'N, 116°53.9'W</named-content>), 8 Jun 1989, R. S. Zack (5♂, 4♀; WSU); Strychnine Creek (NE Harvard; <named-content xmlns:xlink="http://www.w3.org/1999/xlink" content-type="dwc:verbatimCoordinates" xlink:type="simple">46°56.6'N, 116°38.4.7'W</named-content>), 29 Apr-14 Jul 1980, 1981, R. S. Zack (2♂, 1♀; WSU). <italic>Nez Pierce</italic>: Hatwai Creek (8 km E Lewiston; <named-content xmlns:xlink="http://www.w3.org/1999/xlink" content-type="dwc:verbatimCoordinates" xlink:type="simple">46°26'N, 116°54.8'W</named-content>), 31 Jul 1984, W. J. Turner (1♂; WSU)<italic>. Oneida</italic>: Curlew Valley Reservoir (<named-content xmlns:xlink="http://www.w3.org/1999/xlink" content-type="dwc:verbatimCoordinates" xlink:type="simple">42°04.5'N, 112°32.5'W</named-content>), G. F. Knowlton (1♂, 2♀; USNM).</p><p><italic>MINNESOTA. Le Suer</italic>: Ottawa (<named-content xmlns:xlink="http://www.w3.org/1999/xlink" content-type="dwc:verbatimCoordinates" xlink:type="simple">44°22.9'N, 93°56.8'W</named-content>), 18–19 Jul 1922, W. E. Hoffmann (1♂; USNM).</p><p><italic>MONTANA. Gallatin</italic>: Three Forks (<named-content xmlns:xlink="http://www.w3.org/1999/xlink" content-type="dwc:verbatimCoordinates" xlink:type="simple">43°53.6'N, 111°33.1'W</named-content>), 1 Aug 1948, A. L. Melander (1♂; USNM).</p><p><!--PageBreak--><italic>NEVADA. Clark</italic>: Henderson (<named-content xmlns:xlink="http://www.w3.org/1999/xlink" content-type="dwc:verbatimCoordinates" xlink:type="simple">36°2.3'N, 114°58.9'W</named-content>), 15 May 2004, D. Mathis (1♂, 4♀; USNM). Las Vegas Wash (<named-content xmlns:xlink="http://www.w3.org/1999/xlink" content-type="dwc:verbatimCoordinates" xlink:type="simple">36°05.2'N, 114°58.8'W</named-content>), 11 Apr-11 May 2001, 2005, D. and W. N. Mathis (14♂, 6♀; USNM); Red Rock Canyon (<named-content xmlns:xlink="http://www.w3.org/1999/xlink" content-type="dwc:verbatimCoordinates" xlink:type="simple">36°09.8'N, 115°31.1'W</named-content>), 12 May 2001, D. and W. N. Mathis (1♂; USNM). <italic>Nye</italic>: Ash Meadows National Wildlife Refuge (<named-content xmlns:xlink="http://www.w3.org/1999/xlink" content-type="dwc:verbatimCoordinates" xlink:type="simple">36°26.7'N, 116°21'W</named-content>), 12 May 2001, D. Mathis (6♂, 3♀; USNM).</p><p><italic>NEW MEXICO. Catron</italic>: Gila River (<named-content xmlns:xlink="http://www.w3.org/1999/xlink" content-type="dwc:verbatimCoordinates" xlink:type="simple">33°13.6'N, 106°15.1'W</named-content>; 1750 m), 15 Aug 2007, D. and W. N. Mathis (7♂; USNM). <italic>Cibola</italic>: Bluewater Lake State Park (<named-content xmlns:xlink="http://www.w3.org/1999/xlink" content-type="dwc:verbatimCoordinates" xlink:type="simple">35°18.1'N, 108°06.6'W</named-content>; 2220 m), 9 Aug 2007, D. and W. N. Mathis (3♂; USNM). <italic>Colfax</italic>: Cimarron (<named-content xmlns:xlink="http://www.w3.org/1999/xlink" content-type="dwc:verbatimCoordinates" xlink:type="simple">36°30.6'N, 104°55'W</named-content>), 26 May 1969, W. W. Wirth (1♂, 3♀; USNM). <italic>Grant</italic>: Mimbres River (NM Hwy. 61 and Royal John Mine Road; <named-content xmlns:xlink="http://www.w3.org/1999/xlink" content-type="dwc:verbatimCoordinates" xlink:type="simple">32°43.8'N, 107°52'W</named-content>; 1665 m), 2–22 Aug 2007, 2008, 2009, D. and W. N. Mathis (54♂, 1♀; USNM); Mimbres River (NM Hwy. 35; 19 km N NM Hwy 152; <named-content xmlns:xlink="http://www.w3.org/1999/xlink" content-type="dwc:verbatimCoordinates" xlink:type="simple">32°56.9'N, 108°01.1'W</named-content>; 1912 m), 2 Aug 2008, D. and W. N. Mathis (17♂; USNM); Silver City (Big Ditch; <named-content xmlns:xlink="http://www.w3.org/1999/xlink" content-type="dwc:verbatimCoordinates" xlink:type="simple">32°46.4'N, 108°16.5'W</named-content>; 1790 m), 14 Aug 2007, D. and W. N. Mathis (1♂; USNM). <italic>San Juan</italic>: Navajo Dam (San Juan River; <named-content xmlns:xlink="http://www.w3.org/1999/xlink" content-type="dwc:verbatimCoordinates" xlink:type="simple">36°48.4'N, 107°36.8'W</named-content>; 1743 m), 4 Aug 2007, D. and W. N. Mathis (1♂; USNM). <italic>Sandoval</italic>: La Cueva (Junction of Highways 126 and 4; <named-content xmlns:xlink="http://www.w3.org/1999/xlink" content-type="dwc:verbatimCoordinates" xlink:type="simple">35°52'N, 106°38.4'W</named-content>; 2342 m), 7 Aug 2007, D. and W. N. Mathis (1♂; USNM). <italic>Socorro</italic>: Socorro (<named-content xmlns:xlink="http://www.w3.org/1999/xlink" content-type="dwc:verbatimCoordinates" xlink:type="simple">34°04.3'N, 106°54.4'W</named-content>), S. W. Williston (1♂; USNM).</p><p><italic>OREGON. Benton</italic>: Cary's Grove (<named-content xmlns:xlink="http://www.w3.org/1999/xlink" content-type="dwc:verbatimCoordinates" xlink:type="simple">44°22.6'N, 123°36.1'W</named-content>), 2 Sep 1974, W. N. Mathis (2♂, 3♀; USNM). <italic>Douglas</italic>: North Umpqua River (<named-content xmlns:xlink="http://www.w3.org/1999/xlink" content-type="dwc:verbatimCoordinates" xlink:type="simple">42°43.2'N, 122°60'W</named-content>; 250 m), 31 Jul 2005, D. and W. N. Mathis (12♂, 9♀; USNM). <italic>Harney</italic>: (<named-content xmlns:xlink="http://www.w3.org/1999/xlink" content-type="dwc:verbatimCoordinates" xlink:type="simple">43°10'N, 119°0.1'W</named-content>), 29 Jun 1953, A. B. Gurney (1♂, 1♀; USNM); Mickey Springs (<named-content xmlns:xlink="http://www.w3.org/1999/xlink" content-type="dwc:verbatimCoordinates" xlink:type="simple">42°40.6'N, 118°20.7'W</named-content>; 1235 m), 12 Sep 1981, R. S. Zack (1♂; WSU); Page Springs Campground, Blitzen River (<named-content xmlns:xlink="http://www.w3.org/1999/xlink" content-type="dwc:verbatimCoordinates" xlink:type="simple">42°47'N, 118°51'W</named-content>; 1300 m), 6 Aug 2005, D. and W. N. Mathis (6♂, 4♀; USNM); Steens Mountain, Fish Lake Campground (<named-content xmlns:xlink="http://www.w3.org/1999/xlink" content-type="dwc:verbatimCoordinates" xlink:type="simple">42°44.3'N, 118°38.7'W</named-content>; 2250 m), 6 Aug 2005, D. and W. N. Mathis (1♂; USNM). <italic>Josephine</italic>: Grants Pass (<named-content xmlns:xlink="http://www.w3.org/1999/xlink" content-type="dwc:verbatimCoordinates" xlink:type="simple">42°26.3'N, 123°19.7'W</named-content>), 4 Aug 1952, H. A. Scullen (4♂, 2♀; OSU). <italic>Klamath</italic>: Klamath River (12 km W Keno; <named-content xmlns:xlink="http://www.w3.org/1999/xlink" content-type="dwc:verbatimCoordinates" xlink:type="simple">42°07.6'N, 121°56'W</named-content>), 27 Jul 1988, R. Danielsson (1♂; ZIL); Odell Lake (<named-content xmlns:xlink="http://www.w3.org/1999/xlink" content-type="dwc:verbatimCoordinates" xlink:type="simple">43°34.4'N, 121°60'W</named-content>), 26 Jul 1988, R. Danielsson (1♂; ZIL). <italic>Lake</italic>: Lakeview (43.5 km E; Drake Creek; <named-content xmlns:xlink="http://www.w3.org/1999/xlink" content-type="dwc:verbatimCoordinates" xlink:type="simple">42°11'N, 119°59.3'W</named-content>), 29 Jul 2005, D. and W. N. Mathis (2♂; USNM). <italic>Malheur</italic>: Nyssa (<named-content xmlns:xlink="http://www.w3.org/1999/xlink" content-type="dwc:verbatimCoordinates" xlink:type="simple">43°52.6'N, 116°59.7'W</named-content>), 16 Jul 1940, H. A. Scullen (1♂; OSU). <italic>Union</italic>: Ladd Canyon (<named-content xmlns:xlink="http://www.w3.org/1999/xlink" content-type="dwc:verbatimCoordinates" xlink:type="simple">45°12.8'N, 118°01.6'W</named-content>; 1295 m), 30 Jul 1977, E. J. Davis, R. S. Zack (1♂; WSU).</p><p><italic>SOUTH DAKOTA. Mellette</italic>: Little White River (<named-content xmlns:xlink="http://www.w3.org/1999/xlink" content-type="dwc:verbatimCoordinates" xlink:type="simple">43°43.7'N, 100°39.6'W</named-content>), 4 Jun 1969, W. W. Wirth (2♂, 3♀; USNM).</p><p><italic>TEXAS. Blanco</italic>: Miller Creek (<named-content xmlns:xlink="http://www.w3.org/1999/xlink" content-type="dwc:verbatimCoordinates" xlink:type="simple">30°15.2'N, 98°31.7'W</named-content>; 410 m), 3 Jun 2004, W. N. Mathis (16♂, 3♀; USNM); Twin Sisters (<named-content xmlns:xlink="http://www.w3.org/1999/xlink" content-type="dwc:verbatimCoordinates" xlink:type="simple">30°00.2'N, 98°24.3'W</named-content>), 25 May 1918, J. C. Bradley (1♂; USNM). <italic>Kimble</italic>: Junction (<named-content xmlns:xlink="http://www.w3.org/1999/xlink" content-type="dwc:verbatimCoordinates" xlink:type="simple">30°29.4'N, 99°46.3'W</named-content>), 4 Jul 1986, R. S. Zack (1♂; WSU); Junction (South Llano River; <named-content xmlns:xlink="http://www.w3.org/1999/xlink" content-type="dwc:verbatimCoordinates" xlink:type="simple">30°29.5'N, 99°45.4'W</named-content>), 4–6 Jul 1986, R. S. Zack (10♂, 13♀; WSU); Junction (South Llano River; <named-content xmlns:xlink="http://www.w3.org/1999/xlink" content-type="dwc:verbatimCoordinates" xlink:type="simple">30°29.6'N, 99°45.1'W</named-content>; 510 m), 4 Jun 2004, W. N. Mathis (6♂, 1♀; USNM). <italic>Kinney</italic>: Del Rio<!--PageBreak--> (30 km E; Pinto Creek; <named-content xmlns:xlink="http://www.w3.org/1999/xlink" content-type="dwc:verbatimCoordinates" xlink:type="simple">29°20'N, 100°31.6'W</named-content>), 5 Jun 2004, W. N. Mathis (1♂, 1♀; USNM). <italic>Llano</italic>: Enchanted Rock (<named-content xmlns:xlink="http://www.w3.org/1999/xlink" content-type="dwc:verbatimCoordinates" xlink:type="simple">30°30.4'N, 98°49.1'W</named-content>), 15 Jun 1953, W. W. Wirth (2♂; USNM). <italic>Travis</italic>: Austin (Zilker Park; <named-content xmlns:xlink="http://www.w3.org/1999/xlink" content-type="dwc:verbatimCoordinates" xlink:type="simple">30°15.8'N, 97°46.3'W</named-content>), 2 Jun 2004, W. N. Mathis (5♂, 3♀; USNM). <italic>Val Verde</italic>: Comstock (16 km N, Pecos River; <named-content xmlns:xlink="http://www.w3.org/1999/xlink" content-type="dwc:verbatimCoordinates" xlink:type="simple">29°53.7'N, 101°09.1'W</named-content>), 4 Jun 2004, W. N. Mathis (1♂; USNM).</p><p><italic>UTAH. Carbon</italic>: Deadman Canyon (16 km NE Price; <named-content xmlns:xlink="http://www.w3.org/1999/xlink" content-type="dwc:verbatimCoordinates" xlink:type="simple">39°41.7'N, 110°44'W</named-content>; 2055 m), 19 Aug 2009, T. Zatwarnicki (1♂; USNM). <italic>Box Elder</italic>: Brigham City (<named-content xmlns:xlink="http://www.w3.org/1999/xlink" content-type="dwc:verbatimCoordinates" xlink:type="simple">41°30.6'N, 112°0.9'W</named-content>), 26 May 1943, G. F. Knowlton (1♂; USNM). <italic>Emery</italic>: Green River (Green River; <named-content xmlns:xlink="http://www.w3.org/1999/xlink" content-type="dwc:verbatimCoordinates" xlink:type="simple">38°59.6'N, 110°08.5'W</named-content>; 1240 m), 31 Jul 2007, D. and W. N. Mathis (14♂, 1♀; USNM); Green River (3.3 km N, <named-content xmlns:xlink="http://www.w3.org/1999/xlink" content-type="dwc:verbatimCoordinates" xlink:type="simple">39°01.7'N, 110°09.7'W</named-content>; 1253 m), 30 Jul-16 Aug 2007, 2008, D. and W. N. Mathis (32♂, 3♀; USNM); San Rafael River (22.5 km SW Green River; <named-content xmlns:xlink="http://www.w3.org/1999/xlink" content-type="dwc:verbatimCoordinates" xlink:type="simple">38°55.7'N, 110°24.5'W</named-content>; 1270 m), 31 Jul 2007, D. and W. N. Mathis (7♂; USNM). <italic>Garfield</italic>: Boulder Mail Trail/Upper Calf Creek Falls (<named-content xmlns:xlink="http://www.w3.org/1999/xlink" content-type="dwc:verbatimCoordinates" xlink:type="simple">37°52.3'N, 111°28.3'W</named-content>), 12 Jul 2000, M. Moody, C. R. Nelson (7♂; BYU); Last Chance Creek Junction, Smoky Mountain Road (<named-content xmlns:xlink="http://www.w3.org/1999/xlink" content-type="dwc:verbatimCoordinates" xlink:type="simple">37°20.8'N, 111°31.6'W</named-content>; 1920 m), 19 Jun 2000, E. C. Green, W. N. Mendel (1♂; BYU); Upper Calf Creek Falls (<named-content xmlns:xlink="http://www.w3.org/1999/xlink" content-type="dwc:verbatimCoordinates" xlink:type="simple">37°02.6'N, 111°26.3'W</named-content>), 2 Aug 2000, E. C. Green, M. Moody (1♂; BYU); Willow Tank-Hurricane Wash (<named-content xmlns:xlink="http://www.w3.org/1999/xlink" content-type="dwc:verbatimCoordinates" xlink:type="simple">37°23.2'N, 111°08'W</named-content>; stock tank), 22 May 2001, D. and W. N. Mathis (1♂; USNM); 40-Mile Spring/Tank (69 km SE Escalante; <named-content xmlns:xlink="http://www.w3.org/1999/xlink" content-type="dwc:verbatimCoordinates" xlink:type="simple">37°21'N, 111°4.9'W</named-content>), 22 May 2001, D. and W. N. Mathis (2♂; USNM). <italic>Grand</italic>: Crystal Geyser (14.5 km SE Green River; <named-content xmlns:xlink="http://www.w3.org/1999/xlink" content-type="dwc:verbatimCoordinates" xlink:type="simple">38°56.3'N, 110°08.1'W</named-content>), 15 Aug 2008, D. and W. N. Mathis (4♂; USNM); Swasey Beach (15.3 km N Green River; <named-content xmlns:xlink="http://www.w3.org/1999/xlink" content-type="dwc:verbatimCoordinates" xlink:type="simple">39°07'N, 110°06.6'W</named-content>; Green River; 1255 m), 29 May-15 Aug 2007, 2008, D. and W. N. Mathis (31♂, 8♀; USNM); Thompson Spring (8.9 km N Thompson Springs; <named-content xmlns:xlink="http://www.w3.org/1999/xlink" content-type="dwc:verbatimCoordinates" xlink:type="simple">39°02.3'N, 109°43.4'W</named-content>; 1740 m), 1–20 Aug 2007, 2008, 2009, D. and W. N. Mathis, T. Zatwarnicki (16♂; USNM). <italic>Kane</italic>: Drip Tank Canyon (<named-content xmlns:xlink="http://www.w3.org/1999/xlink" content-type="dwc:verbatimCoordinates" xlink:type="simple">37°19.4'N, 111°31.8'W</named-content>), 15 May 2001, D. and W. N. Mathis (15♂, 2♀; USNM); Drip Tank Canyon (<named-content xmlns:xlink="http://www.w3.org/1999/xlink" content-type="dwc:verbatimCoordinates" xlink:type="simple">37°19.4'N, 111°32'W</named-content>), 5–6 Jul 2000, C. R. Nelson (3♂; BYU); East Fork of Virgin River (26.6 km N Kanab; <named-content xmlns:xlink="http://www.w3.org/1999/xlink" content-type="dwc:verbatimCoordinates" xlink:type="simple">37°12.2'N, 112°41.4'W</named-content>) 18 May 2001, D. and W. N. Mathis (10♂, 2♀; USNM); Kanab Canyon (6.5 km N Kanab; <named-content xmlns:xlink="http://www.w3.org/1999/xlink" content-type="dwc:verbatimCoordinates" xlink:type="simple">37°08.7'N, 112°32.4'W</named-content>), 14 May 2001, D. and W. N. Mathis (3♂; USNM); Seaman Wash at spring (<named-content xmlns:xlink="http://www.w3.org/1999/xlink" content-type="dwc:verbatimCoordinates" xlink:type="simple">37°07'N, 112°15'W</named-content>; 1980 m) 13 Jul 2000, E. C. Green, W. N. Mendel (2♂; USNM); White House Spring (71 km E Kanab; <named-content xmlns:xlink="http://www.w3.org/1999/xlink" content-type="dwc:verbatimCoordinates" xlink:type="simple">37°04.8'N, 111°53.4'W</named-content>; 1250 m) 19 May 2001, D. and W. N. Mathis (2♂; USNM). <italic>Salt Lake</italic>: Midvale (<named-content xmlns:xlink="http://www.w3.org/1999/xlink" content-type="dwc:verbatimCoordinates" xlink:type="simple">40°36.6'N, 111°53.4'W</named-content>), 29 Sep 1951, G. F. Knowlton (1♂; USNM). <italic>Washington</italic>: Beaver Dam Wash, Lytle Ranch (<named-content xmlns:xlink="http://www.w3.org/1999/xlink" content-type="dwc:verbatimCoordinates" xlink:type="simple">35°53.7'N, 113°55.3'W</named-content>), 16 May 1987, D. E. Hardy (1♂; BYU); Shivwits (<named-content xmlns:xlink="http://www.w3.org/1999/xlink" content-type="dwc:verbatimCoordinates" xlink:type="simple">37°10.9'N, 113°45.4'W</named-content>), 18 Jul 1970, W. J. Hanson (2♂, 2♀; USU).</p><p><italic>WASHINGTON. Adams</italic>: Lower Crab Creek (<named-content xmlns:xlink="http://www.w3.org/1999/xlink" content-type="dwc:verbatimCoordinates" xlink:type="simple">46°54.6'N, 119°17.3'W</named-content>), 28 Aug 1980, R. S. Zack (3♂, 4♀; WSU); Washtucna (19.5 km W; Sand Hills Coulee Park; <named-content xmlns:xlink="http://www.w3.org/1999/xlink" content-type="dwc:verbatimCoordinates" xlink:type="simple">46°43.7'N, 118°39.7'W</named-content>), 29 Mar 1978, R. S. Zack (2♂; WSU). <italic>Asotin</italic>: Asotin Creek (<named-content xmlns:xlink="http://www.w3.org/1999/xlink" content-type="dwc:verbatimCoordinates" xlink:type="simple">46°20.6'N, 117°03.2'W</named-content>), 4 Jun 1930, J. M. Aldrich (2♂; USNM); Fields Spring State Park (<named-content xmlns:xlink="http://www.w3.org/1999/xlink" content-type="dwc:verbatimCoordinates" xlink:type="simple">46°04.9'N, 117°10.2'W</named-content>), 25 Jul 1980, R. S. Zack (1♂; WSU). <italic>Benton</italic>: Rattlesnake Ridge (<named-content xmlns:xlink="http://www.w3.org/1999/xlink" content-type="dwc:verbatimCoordinates" xlink:type="simple">46°24.4'N, 119°36.3'W</named-content> spring), 29 Aug 1994, R. S. Zack (1♂, <!--PageBreak-->3♀; WSU); Rattlesnake Spring (<named-content xmlns:xlink="http://www.w3.org/1999/xlink" content-type="dwc:verbatimCoordinates" xlink:type="simple">46°30.4'N, 119°41.9'W</named-content>), 21 Jun-17 Oct 1955, 1994, J. J. Davis, R. S. Zack (3♂, 6♀; USNM, WSU); Snively Spring, Hanford (<named-content xmlns:xlink="http://www.w3.org/1999/xlink" content-type="dwc:verbatimCoordinates" xlink:type="simple">46°27.1'N, 119°42.8'W</named-content>), 24 Apr 1995, R. S. Zack (1♂, 16♀; WSU); West Richland (<named-content xmlns:xlink="http://www.w3.org/1999/xlink" content-type="dwc:verbatimCoordinates" xlink:type="simple">46°18.3'N, 119°21.7'W</named-content>), 20 Jul 1973, N. E. Woodley (1♀; WSU). <italic>Chelan</italic>: Lake Chelan (<named-content xmlns:xlink="http://www.w3.org/1999/xlink" content-type="dwc:verbatimCoordinates" xlink:type="simple">47°50'N, 120°0.8'W</named-content>), 30 Jul 1919, A. L. Melander (2♂, 1♀; USNM). <italic>Franklin</italic>: Handford Reach, Columbia River (<named-content xmlns:xlink="http://www.w3.org/1999/xlink" content-type="dwc:verbatimCoordinates" xlink:type="simple">46°24.6'N, 119°15.5'W</named-content>), 20 Jul 2009, D. Mathis (10♂, 5♀; USNM); Levey (Snake River; <named-content xmlns:xlink="http://www.w3.org/1999/xlink" content-type="dwc:verbatimCoordinates" xlink:type="simple">46°05'N, 118°52'W</named-content>), 27 Jul 1992, D. Mathis (20♂; USNM); Palouse Falls (<named-content xmlns:xlink="http://www.w3.org/1999/xlink" content-type="dwc:verbatimCoordinates" xlink:type="simple">46°39.8'N, 118°13.4'W</named-content>), 22 May 1971, W. N. Mathis (1♂; USNM); Pasco (3.2 km E; <named-content xmlns:xlink="http://www.w3.org/1999/xlink" content-type="dwc:verbatimCoordinates" xlink:type="simple">46°51.1'N, 119°04.3'W</named-content>), 8 Aug 1975, W. N. Mathis (2♂, 1♀; USNM); Pasco (NW; <named-content xmlns:xlink="http://www.w3.org/1999/xlink" content-type="dwc:verbatimCoordinates" xlink:type="simple">46°21.5'N, 119°15.5'W</named-content>), 29 Jul 1998, W. N. Mathis (17♂; USNM); Ringold (NW Pasco; <named-content xmlns:xlink="http://www.w3.org/1999/xlink" content-type="dwc:verbatimCoordinates" xlink:type="simple">46°30.4'N, 119°15.3'W</named-content>), 30 Jul 1998, W. N. Mathis (9♂, 1♀; USNM); Sacajawea State Park (<named-content xmlns:xlink="http://www.w3.org/1999/xlink" content-type="dwc:verbatimCoordinates" xlink:type="simple">46°12'N, 119°02.4'W</named-content>; 100 m), 6 Jun 2006, D. and W. N. Mathis, T. Zatwarnicki (21♂, 9♀; TZ, USNM). <italic>Grant</italic>: Beverly (Columbia River; <named-content xmlns:xlink="http://www.w3.org/1999/xlink" content-type="dwc:verbatimCoordinates" xlink:type="simple">46°50.4'N, 119°56.4'W</named-content>), 29 May 2006, D. and W. N. Mathis (1♂, 1♀; USNM); Columbia National Wildlife Refuge (<named-content xmlns:xlink="http://www.w3.org/1999/xlink" content-type="dwc:verbatimCoordinates" xlink:type="simple">46°51.1'N, 119°32.2'W</named-content>), 13 May 1959, H. F. Harwood (1♂, 5♀; USNM, WSU); Columbia National Wildlife Refuge (Mallard Lake; <named-content xmlns:xlink="http://www.w3.org/1999/xlink" content-type="dwc:verbatimCoordinates" xlink:type="simple">46°51.1'N, 119°32.2'W</named-content>), 12 Jul 1977, R. S. Zack (1♂; WSU); Crab Creek (4.8 km E Beverly; <named-content xmlns:xlink="http://www.w3.org/1999/xlink" content-type="dwc:verbatimCoordinates" xlink:type="simple">46°50'N, 119°52'W</named-content>), 30 May 2006, D. and W. N. Mathis (9♂; USNM); Crab Creek, lower, near Black Lake (<named-content xmlns:xlink="http://www.w3.org/1999/xlink" content-type="dwc:verbatimCoordinates" xlink:type="simple">46°50'N, 119°52'W</named-content>), 28 Aug 1980, R. S. Zack (1♂; WSU); Othello (3.2 km W; <named-content xmlns:xlink="http://www.w3.org/1999/xlink" content-type="dwc:verbatimCoordinates" xlink:type="simple">46°49.6'N, 119°13.4'W</named-content>), 25 Jul 1992, R. S. Zack (3♂; WSU); Royal City (8 km W; <named-content xmlns:xlink="http://www.w3.org/1999/xlink" content-type="dwc:verbatimCoordinates" xlink:type="simple">46°54'N, 119°47'W</named-content>), 13 Jul 1978, R. S. Zack (3♂; WSU); Soap Lake (<named-content xmlns:xlink="http://www.w3.org/1999/xlink" content-type="dwc:verbatimCoordinates" xlink:type="simple">47°23.5'N, 119°29.1'W</named-content>), 30 May 2006, D. and W. N. Mathis (1♂, 1♀; USNM); O'Sullivan Dam (<named-content xmlns:xlink="http://www.w3.org/1999/xlink" content-type="dwc:verbatimCoordinates" xlink:type="simple">46°59'N, 119°17.4'W</named-content>), 23 May 1954, M. T. James (11♂, 15♀; USNM, WSU). <italic>Kittitas</italic>: Vantage (Columbia River; <named-content xmlns:xlink="http://www.w3.org/1999/xlink" content-type="dwc:verbatimCoordinates" xlink:type="simple">46°56.5'N, 119°59.1'W</named-content>), 29 May 2006, D. and W. N. Mathis (2♂; USNM). <italic>Okanogan</italic>: Brewster (<named-content xmlns:xlink="http://www.w3.org/1999/xlink" content-type="dwc:verbatimCoordinates" xlink:type="simple">48°05.8'N, 117°25'W</named-content>), 17 Aug 1940, A. L. Melander (3♂, 1♀; USNM); Okanogan (15 km SW, Soap Lake; <named-content xmlns:xlink="http://www.w3.org/1999/xlink" content-type="dwc:verbatimCoordinates" xlink:type="simple">48°14.1'N, 119°39'W</named-content>), 23 Jul 1983, R. D. Akre, R. S. Zack (5♂; WSU). <italic>Pend Oreille</italic>: Indian Island near Furport (<named-content xmlns:xlink="http://www.w3.org/1999/xlink" content-type="dwc:verbatimCoordinates" xlink:type="simple">48°14.4'N, 117°10'W</named-content>), 23 Jun 1982, R. S. Zack (5♂, 3♀; WSU); No Name Lake (<named-content xmlns:xlink="http://www.w3.org/1999/xlink" content-type="dwc:verbatimCoordinates" xlink:type="simple">48°17.8'N, 117°08.2'W</named-content>), 23 Jun 1983, R. S. Zack (3♂; WSU). <italic>Spokane</italic>: Spokane (<named-content xmlns:xlink="http://www.w3.org/1999/xlink" content-type="dwc:verbatimCoordinates" xlink:type="simple">47°40.4'N, 117°25'W</named-content>), 28 Aug 1911 (1♂; USNM). <italic>Stevens</italic>: Chewelah (<named-content xmlns:xlink="http://www.w3.org/1999/xlink" content-type="dwc:verbatimCoordinates" xlink:type="simple">48°16.6'N, 117°42.9'W</named-content>), 30 Jun 1972, M. T. James (1♂; WSU). <italic>Whitman</italic>: Almota (<named-content xmlns:xlink="http://www.w3.org/1999/xlink" content-type="dwc:verbatimCoordinates" xlink:type="simple">46°42.2'N, 117°28.2'W</named-content>), 2–28 Jun 1918, 1975, A. L. Melander, W. J. Turner (2♂; USNM, WSU); Pampa pond, 8 km W LaCrosse (<named-content xmlns:xlink="http://www.w3.org/1999/xlink" content-type="dwc:verbatimCoordinates" xlink:type="simple">46°34.6'N, 118°05'W</named-content>), 7 Jul 1993, R. S. Zack (1♂; WSU); Steptoe Canyon (<named-content xmlns:xlink="http://www.w3.org/1999/xlink" content-type="dwc:verbatimCoordinates" xlink:type="simple">46°27.1'N, 117°12.4'W</named-content>), 24Apr-3 Aug 1974, 1981, W. J. Turner, R. S. Zack (3♂; WSU); Wawawai (<named-content xmlns:xlink="http://www.w3.org/1999/xlink" content-type="dwc:verbatimCoordinates" xlink:type="simple">46°38.2'N, 117°22.8'W</named-content>), 20 May 1911, 25 Jul-12 Aug 1957, R. H. Alvarado (6♂, 7♀; USNM, WSU); Willow Creek (13 km W LaCrosse; <named-content xmlns:xlink="http://www.w3.org/1999/xlink" content-type="dwc:verbatimCoordinates" xlink:type="simple">46°34.6'N, 118°10'W</named-content>), 11 Aug 1993, R. S. Zack (2♂, 2♀; WSU). <italic>Yakima</italic>: Prosser (7.6 km W; <named-content xmlns:xlink="http://www.w3.org/1999/xlink" content-type="dwc:verbatimCoordinates" xlink:type="simple">46°11.3'N, 119°53'W</named-content>), 14 Jun 1989, R. S. Zack (1♂; WSU); Toppenish (<named-content xmlns:xlink="http://www.w3.org/1999/xlink" content-type="dwc:verbatimCoordinates" xlink:type="simple">46°22.7'N, 120°18.5'W</named-content>), 24 Apr 1968, J. Turner (3♂; WSU).</p></tp:treatment-sec><tp:treatment-sec sec-type="Distribution"><title>Distribution.</title><p>(<xref ref-type="fig" rid="F26">Fig. 74</xref>) <italic>Nearctic</italic>: Canada (Alberta), Mexico (Baja California, Oaxaca), United States (Arizona, California, Colorado, Idaho, Montana, Minnesota, Nevada, New Mexico, Oregon, South Dakota, Texas, Utah, Washington).</p></tp:treatment-sec><tp:treatment-sec sec-type="Etymology"><title>Etymology.</title><p>The species epithet, <italic>wallowa</italic>, is a noun in apposition and refers to the Wallowa Mountains in northeastern Oregon. The headwaters of Goose Creek are in the Wallowas.</p></tp:treatment-sec><tp:treatment-sec sec-type="Remarks"><title>Remarks.</title><p>This species is similar and closely related to <italic><tp:taxon-name>Allotrichoma simplex</tp:taxon-name></italic>, differing from that species in the shape of the surstylar apex and especially in the shape of the male 5th sternal flap and process.</p><fig id="F25" position="float" orientation="portrait"><label>Figures 69–73.</label><caption><p>Illustration of <italic><tp:taxon-name>Allotrichoma wallowa</tp:taxon-name></italic> sp. n. (male) <bold>69</bold> epandrium, cerci, surstylus, posterior aspect <bold>70</bold> male 5th sternal flap and medial process, lateral aspect <bold>71</bold> aedeagus, phallapodeme, gonite, hypandrium, ventral aspect <bold>72</bold> same, lateral aspect <bold>73</bold> epandrium, cerci, surstylus, lateral aspect. Scale bar = 0.1 mm.</p></caption><graphic xmlns:xlink="http://www.w3.org/1999/xlink" xlink:href="ZooKeys-161-001-g025.jpg" position="float" orientation="portrait" xlink:type="simple"/></fig><fig id="F26" position="float" orientation="portrait"><label>Figure 74.</label><caption><p>Distribution of <italic><tp:taxon-name>Allotrichoma wallowa</tp:taxon-name></italic> sp. n.</p></caption><graphic xmlns:xlink="http://www.w3.org/1999/xlink" xlink:href="ZooKeys-161-001-g026.jpg" position="float" orientation="portrait" xlink:type="simple"/></fig></tp:treatment-sec></tp:taxon-treatment>
