# Supplementary material for: Revision of New World Species of the Shore-fly Subgenus Allotrichoma Becker of the Genus Allotrichoma with Description of the Subgenus Neotrichoma (Diptera, Ephydridae, Hecamedini)
Source: Zookeys. 2012 Jan 4;(161):1–101. doi: 10.3897/zookeys.161.2016 (PMC3267475; doi:10.3897/zookeys.161.2016)
Supplement: XML Treatment for Neotrichoma [file zookeys.161.2016-treatment16.xml]

<!DOCTYPE tp:taxon-treatment
  PUBLIC "-//TaxonX//DTD Taxonomic Treatment Publishing DTD v0 20100105//EN" "tax-treatment-NSO.dtd">
<tp:taxon-treatment xmlns:tp="http://www.plazi.org/taxpub"><tp:treatment-meta><mixed-citation publication-type="journal"><person-group><name><surname>Mathis</surname><given-names>Wayne N.</given-names></name><name><surname>Zatwarnicki</surname><given-names>Tadeusz</given-names></name></person-group><article-title>Revision of New World Species of the Shore-fly Subgenus 
                    <italic>Allotrichoma</italic> Becker of the Genus 
                    <italic>Allotrichoma</italic> with Description of the Subgenus 
                    <italic>Neotrichoma</italic> (Diptera, Ephydridae, Hecamedini)</article-title><source>Zookeys</source><day>4</day><month>1</month><year>2012</year><volume>2012</volume><issue>161</issue><fpage>1</fpage><lpage>101</lpage><pub-id pub-id-type="doi">10.3897/zookeys.161.2016</pub-id></mixed-citation></tp:treatment-meta><tp:nomenclature><tp:taxon-name>
                        <tp:taxon-name-part taxon-name-part-type="subgenus">Neotrichoma</tp:taxon-name-part>
                        <object-id xmlns:xlink="http://www.w3.org/1999/xlink" xlink:type="simple">urn:lsid:zoobank.org:act:E1775F62-BDBF-4F45-8806-9DD61B227C11</object-id>
                        <object-id xmlns:xlink="http://www.w3.org/1999/xlink" xlink:type="simple">http://species-id.net/wiki/Neotrichoma</object-id>
                    </tp:taxon-name><tp:taxon-status xmlns:xlink="http://www.w3.org/1999/xlink" xlink:type="simple">subgen. n.</tp:taxon-status></tp:nomenclature><tp:treatment-sec sec-type="Type species"><title>Type species.</title><p><italic><tp:taxon-name>Allotrichoma atrilabre</tp:taxon-name></italic> Cresson, by present designation.</p></tp:treatment-sec><tp:treatment-sec sec-type="Diagnosis"><title>Diagnosis.</title><p>Minute to small to moderately small shore flies, body length 0.85–1.45 mm.</p><p><italic>Head</italic>: Frons mostly unicolorous, at most with narrow, anterior fronto-orbits slightly lighter in color, lacking distinctively colored ocellar triangle; pseudopostocellar setae subequal in length to ocellar setae. Pedicel with well-developed, proclinate, dorsal seta. Facial coloration sexually dimorphic, males unicolorous and darker; face with dorsal 2/3 between antennal grooves shallowly carinate, becoming more prominent ventrad of facial grooves, slightly tuberculate; clypeus mostly bare, black, subshiny; palpus blackish.</p><p><italic>Thorax</italic>: Mesonotum generally dark brown; chaetotaxy generally well developed; prescutellar acrostichal setae much larger than other acrostichal setae and more widely set apart; presutural supra-alar seta well developed, length subequal to notopleural setae; katepisternum with 2 setae, 2nd seta smaller and inserted below larger seta. Wing mostly milky white; veins behind costa brownish; alular marginal setulae short, less than 1/2 alular height. Legs: tibiae dark, concolorous with femora.</p><p><italic>Abdomen</italic>: 5th tergite of male short, about 1/2 length of 4th tergite; 5th sternite unmodified. Male terminalia: cerci normally developed, not extended ventrally beyond ventral margin of epandrium; aedeagus and phallapodeme attached.</p></tp:treatment-sec><tp:treatment-sec sec-type="Discussion"><title>Discussion.</title><p><italic><tp:taxon-name>Neotrichoma</tp:taxon-name></italic> is more closely related to the subgenus <italic><tp:taxon-name>Pseudohecamede</tp:taxon-name></italic> than to <italic><tp:taxon-name>Allotrichoma</tp:taxon-name></italic> sensu stricto. The structures of the male terminalia are especially diagnostic in this regard (unmodified 5th sternite, shorter 5th tergite, unmodified cerci).</p></tp:treatment-sec><tp:treatment-sec sec-type="Key to Males of the Subgenus Neotrichoma"><title>Key to Males of the Subgenus <italic><tp:taxon-name>Neotrichoma</tp:taxon-name></italic></title><table-wrap content-type="key" position="anchor" orientation="portrait"><table><tbody><tr><td rowspan="1" colspan="1">1</td><td rowspan="1" colspan="1">Abdominal tergites moderately to densely microtomentose, gray to grayish brown</td><td rowspan="1" colspan="1"><italic><tp:taxon-name>Allotrichoma (Neotrichoma) atrilabre</tp:taxon-name></italic> Cresson</td></tr><tr><td rowspan="1" colspan="1">–</td><td rowspan="1" colspan="1">Abdominal tergites mostly bare, shiny black</td><td rowspan="1" colspan="1">2</td></tr><tr><td rowspan="1" colspan="1">2</td><td rowspan="1" colspan="1">Face spotted (Florida, Brazil, Peru)</td><td rowspan="1" colspan="1"><italic><tp:taxon-name>Allotrichoma (Neotrichoma) baliops</tp:taxon-name></italic> sp. n.</td></tr><tr><td rowspan="1" colspan="1">–</td><td rowspan="1" colspan="1">face uniformly colored, not spotted (Dominica, Grenada)</td><td rowspan="1" colspan="1"><italic><tp:taxon-name>Allotrichoma (Neotrichoma) insulare</tp:taxon-name></italic> sp. n.</td></tr></tbody></table></table-wrap></tp:treatment-sec></tp:taxon-treatment>
