# Supplementary material for: Revision of New World Species of the Shore-fly Subgenus Allotrichoma Becker of the Genus Allotrichoma with Description of the Subgenus Neotrichoma (Diptera, Ephydridae, Hecamedini)
Source: Zookeys. 2012 Jan 4;(161):1–101. doi: 10.3897/zookeys.161.2016 (PMC3267475; doi:10.3897/zookeys.161.2016)
Supplement: XML Treatment for Allotrichoma (Neotrichoma) atrilabre [file zookeys.161.2016-treatment17.xml]

<!DOCTYPE tp:taxon-treatment
  PUBLIC "-//TaxonX//DTD Taxonomic Treatment Publishing DTD v0 20100105//EN" "tax-treatment-NSO.dtd">
<tp:taxon-treatment xmlns:tp="http://www.plazi.org/taxpub"><tp:treatment-meta><mixed-citation publication-type="journal"><person-group><name><surname>Mathis</surname><given-names>Wayne N.</given-names></name><name><surname>Zatwarnicki</surname><given-names>Tadeusz</given-names></name></person-group><article-title>Revision of New World Species of the Shore-fly Subgenus 
                    <italic>Allotrichoma</italic> Becker of the Genus 
                    <italic>Allotrichoma</italic> with Description of the Subgenus 
                    <italic>Neotrichoma</italic> (Diptera, Ephydridae, Hecamedini)</article-title><source>Zookeys</source><day>4</day><month>1</month><year>2012</year><volume>2012</volume><issue>161</issue><fpage>1</fpage><lpage>101</lpage><pub-id pub-id-type="doi">10.3897/zookeys.161.2016</pub-id></mixed-citation></tp:treatment-meta><tp:nomenclature><tp:taxon-name>
                        <tp:taxon-name-part taxon-name-part-type="genus">Allotrichoma</tp:taxon-name-part>
                        (<tp:taxon-name-part taxon-name-part-type="subgenus">Neotrichoma</tp:taxon-name-part>)
                        <tp:taxon-name-part taxon-name-part-type="species">atrilabre</tp:taxon-name-part>
                        <object-id xmlns:xlink="http://www.w3.org/1999/xlink" xlink:type="simple">http://species-id.net/wiki/Allotrichoma_atrilabre</object-id>
                    </tp:taxon-name><tp:taxon-authority>Cresson</tp:taxon-authority><xref ref-type="fig" rid="F27">Figs 75</xref><xref ref-type="fig" rid="F28">79</xref><tp:nomenclature-citation-list><tp:nomenclature-citation><tp:taxon-name>Allotrichoma atrilabre</tp:taxon-name><comment><xref ref-type="bibr" rid="B16">Cresson 1926</xref>: 252; <xref ref-type="bibr" rid="B18">1942</xref>: 108 [list, eastern United States]. <xref ref-type="bibr" rid="B23">Deonier 1964</xref>: 120 [key, Iowa]; <xref ref-type="bibr" rid="B24">1965</xref>: 501 [natural history]. <xref ref-type="bibr" rid="B58">Wirth 1965</xref>: 736 [Nearctic catalog]. <xref ref-type="bibr" rid="B15">Cole 1969</xref>: 397 [list]. <xref ref-type="bibr" rid="B45">Mathis and Zatwarnicki 1995</xref>: 150 [world catalog].</comment></tp:nomenclature-citation><tp:nomenclature-citation><tp:taxon-name>Allotrichoma yosemite</tp:taxon-name><comment><xref ref-type="bibr" rid="B16">Cresson 1926</xref>: 252; <xref ref-type="bibr" rid="B18">1942</xref>: 108 [list, Rocky Mountains and westward of United States]. <xref ref-type="bibr" rid="B58">Wirth 1965</xref>: 736 [Nearctic catalog]; <xref ref-type="bibr" rid="B59">1968</xref>: 5 [Neotropical catalog]. <xref ref-type="bibr" rid="B15">Cole 1969</xref>: 397 [list]. <xref ref-type="bibr" rid="B45">Mathis and Zatwarnicki 1995</xref>: 154 [world catalog]. New Synonym.</comment></tp:nomenclature-citation></tp:nomenclature-citation-list></tp:nomenclature><tp:treatment-sec sec-type="Description"><title>Description.</title><p>This species is distinguished from congeners by the following combination of characters: Small shore flies, body length 1.15–1.45 mm. <italic>Head</italic>: Frons mostly unicolorous, at most with narrow, anterior fronto-orbits slightly lighter in color, lacking distinctively colored ocellar triangle; pseudopostocellar setae subequal in length to ocellar setae. Pedicel with well-developed, proclinate, dorsal seta. Facial coloration sexually dimorphic, males unicolorous and darker; face with dorsal 2/3 between antennal grooves shallowly carinate, becoming more prominent ventrad of facial grooves, slightly tuberculate; clypeus mostly bare, black, subshiny; maxillary palpus blackish.</p><p><italic>Thorax</italic>: Mesonotum generally dark brown; chaetotaxy generally well developed; prescutellar acrostichal setae much larger than other acrostichal setae and more widely set apart; presutural supra-alar seta well developed, length subequal to notopleural setae; katepisternum with 2 setae, 2nd seta smaller and inserted below larger seta. Wing mostly milky white; veins behind costa brownish; alular marginal setulae short, less than 1/2 alular height; costal vein ratio 0.34–0.44; M vein ratio 0.33–0.36. Legs: tibiae dark, concolorous with femora.</p><p><italic>Abdomen</italic>: 5th sternite transversely narrow, shallowly arched, bearing numerous setulae. Male terminalia (<xref ref-type="fig" rid="F27">Figs 75–78</xref>): Epandrium in posterior view (<xref ref-type="fig" rid="F27">Fig. 75</xref>) uniformly and broadly as an inverted U, slightly broader ventrally and ventral apex abruptly curved medially; in lateral view (<xref ref-type="fig" rid="F27">Fig. 76</xref>) moderately narrow, height 3X width, widest dorsally, dorsal surface slightly produced posteriorly, thereafter ventrally slightly tapered and shallowly curved anteriorly, ventral margin produced anteriorly as a short, pointed extension; cercus in posterior view (<xref ref-type="fig" rid="F27">Fig. 75</xref>) becoming broader ventrally, ventral margin broadly rounded, dorsal margin slightly produced and pointed medially, in lateral view (<xref ref-type="fig" rid="F27">Fig. 76</xref>) with anterior margin shallowly curved, posterior margin rounded, slightly narrower dorsally than ventrally; surstylus a rod-like, nearly horizontal, slender process that bears prominent setulae posteriorly; aedeagus in ventral view (<xref ref-type="fig" rid="F27">Fig. 77</xref>) elongate, narrowly rectangular, almost parallel sided, base rounded, not cleft apically, in lateral view (<xref ref-type="fig" rid="F27">Fig. 78</xref>) very shallowly curved, broadly elliptical, apex broadly rounded; phallapodeme in lateral view (<xref ref-type="fig" rid="F27">Fig. 78</xref>) well developed, keel broadly triangular, apex broadly but asymmetrically rounded, in ventral view (<xref ref-type="fig" rid="F27">Fig. 77</xref>) as a double T (2 cross bars); gonite in lateral view (<xref ref-type="fig" rid="F27">Fig. 78</xref>) short, as high or higher than long, apical margin <!--PageBreak-->irregularly truncate, bearing 2–3 setulae, in ventral view (<xref ref-type="fig" rid="F27">Fig. 77</xref>) short, more or less triangular; hypandrium in ventral view (<xref ref-type="fig" rid="F27">Fig. 77</xref>) broadly U-shaped, arms angled posterolaterally, in lateral view (<xref ref-type="fig" rid="F27">Fig. 78</xref>) with base slightly hooked, becoming wider apically, bearing numerous setulae along apical half.</p></tp:treatment-sec><tp:treatment-sec sec-type="Type material"><title>Type material.</title><p>The holotype male of <italic><tp:taxon-name>Allotrichoma atrilabre</tp:taxon-name></italic> Cresson is labeled “Lansdale [Montgomery County] P[ennsylvani]a[,] VII, 12, 1908 [12 Jul 1908]/♂<!--PageBreak-->/TYPE, Allotrichoma ATRILABRIS E.T. Cresson, Jr. [red; species and generic names handwritten]/Loaned by A.N.S.P.” The holotype is double mounted (glued to a paper triangle), is in poor condition (fore- and midlegs on right side and left wing missing; right wing, left 1st flagellomere, and right hindleg removed and glued to a second paper triangle; abdomen removed, dissected, structures stored in an attached microvial of glycerin), and is deposited in the ANSP (6320). <xref ref-type="bibr" rid="B16">Cresson (1926)</xref> also listed two male and one female paratopotypes (ANSP).</p><p>The holotype male of <italic><tp:taxon-name>Allotrichoma yosemite</tp:taxon-name></italic> Cresson is labeled “Yosemite Valley[,] V,22,'08, [22 May 1908] Cal[ifornia]./♂/TYPE Allotrichoma YOSEMITE E.T.Cresson,Jr. [red; species and generic names handwritten]/Loaned by A.N.S.P.” The holotype is double mounted (minuten in a rectangular card), is in good condition (right wing torn; abdomen removed, dissected, the parts stored in an attached microvial of glycerin), and is deposited in the ANSP (6321). <xref ref-type="bibr" rid="B16">Cresson (1926)</xref> also listed one male and eight female paratopotypes (ANSP).</p></tp:treatment-sec><tp:treatment-sec sec-type="Type locality"><title>Type locality.</title><p>United States. Pennsylvania. Montgomery: Lansdale (<named-content xmlns:xlink="http://www.w3.org/1999/xlink" content-type="dwc:verbatimCoordinates" xlink:type="simple">40°14.5'N, 75°17.1'W</named-content>).</p></tp:treatment-sec><tp:treatment-sec sec-type="Other specimens examined from the New World"><title>Other specimens examined from the New World.</title><p>CANADA. <italic>BRITISH COLUMBIA</italic>. Langley (<named-content xmlns:xlink="http://www.w3.org/1999/xlink" content-type="dwc:verbatimCoordinates" xlink:type="simple">49°04.4'N, 122°34.4'W</named-content>), 9 Aug 1917, A. L. Melander (1♂; USNM). Savona (<named-content xmlns:xlink="http://www.w3.org/1999/xlink" content-type="dwc:verbatimCoordinates" xlink:type="simple">50°45.2'N, 120°50.6'W</named-content>), 19 Jul 1988, R. Danielsson (1♂; ZIL).</p><p><italic>ONTARIO</italic>. Hearst (75 km W; <named-content xmlns:xlink="http://www.w3.org/1999/xlink" content-type="dwc:verbatimCoordinates" xlink:type="simple">49°52'N, 85°21.8'W</named-content>), 9 Jul 1954, A. H. Sturtevant (1♂; USNM).</p><p>MEXICO. <italic>BAJA CALIFORNIA</italic>. Arroyo Grande (<named-content xmlns:xlink="http://www.w3.org/1999/xlink" content-type="dwc:verbatimCoordinates" xlink:type="simple">28°43.3'N, 113°57'W</named-content>), 27 Mar 1964, M. E. Irwin (♂, 1♀; UCR). San Felipe (5 km N, <named-content xmlns:xlink="http://www.w3.org/1999/xlink" content-type="dwc:verbatimCoordinates" xlink:type="simple">31°03'N, 114°49'W</named-content>), 25 Aug 1964, J. C. Ball (1♀; UCR). Sierra San Pedro Martir (<named-content xmlns:xlink="http://www.w3.org/1999/xlink" content-type="dwc:verbatimCoordinates" xlink:type="simple">31°02.7'N, 115°28'W</named-content>), 15 Jun 1953, P. H. Arnaud, Jr. (6♂; USNM).</p><p><italic>GUERRERO</italic>. Chilpancingo (13 km E; <named-content xmlns:xlink="http://www.w3.org/1999/xlink" content-type="dwc:verbatimCoordinates" xlink:type="simple">17°33.1'N, 99°30'W</named-content>), 7 Aug 1962, N. Marston (4♂, 1♀; KSU).</p><p><italic>JALISCO</italic>. Lagos de Moreno (4.5 km E; <named-content xmlns:xlink="http://www.w3.org/1999/xlink" content-type="dwc:verbatimCoordinates" xlink:type="simple">21°21.5'N, 101°55.8'W</named-content>), 27 Jul 1962, N. Marston (1♂, 4♀; KSU).</p><p><italic>MICHOACAN</italic>. Morelia (18 km N, <named-content xmlns:xlink="http://www.w3.org/1999/xlink" content-type="dwc:verbatimCoordinates" xlink:type="simple">19°41.9'N, 101°11.2'W</named-content>), 28 Jul 1962, N. Marston (1♂; KSU).</p><p><italic>MORELOS</italic>. Cuernavaca (<named-content xmlns:xlink="http://www.w3.org/1999/xlink" content-type="dwc:verbatimCoordinates" xlink:type="simple">18°56’N, 99°13.9’W</named-content>), 4 Aug 1938, L. J. Lipovsky (1♀; KU).</p><p><italic>NUEVO LEON</italic>. China (16 km NE; <named-content xmlns:xlink="http://www.w3.org/1999/xlink" content-type="dwc:verbatimCoordinates" xlink:type="simple">25°47.3'N, 99°12.5'W</named-content>), 18 Jul 1954 (1♀; KU).</p><p><italic>SINALOA</italic>. Culiacán (<named-content xmlns:xlink="http://www.w3.org/1999/xlink" content-type="dwc:verbatimCoordinates" xlink:type="simple">24°48.2'N, 107°23.3'W</named-content>), 21 Jan 1951, A. A. Hubert (1♀; KU). Los Mochis (<named-content xmlns:xlink="http://www.w3.org/1999/xlink" content-type="dwc:verbatimCoordinates" xlink:type="simple">26°15.6'N, 109°03.1'W</named-content>), 24 Aug 1964, E. I. Schlinger (1♂; UCR).</p><p>UNITED STATES. <italic>ALABAMA. Mobile</italic>: Theodore (<named-content xmlns:xlink="http://www.w3.org/1999/xlink" content-type="dwc:verbatimCoordinates" xlink:type="simple">30°32.9'N, 88°10.5'W</named-content>), 21 Jun 1917 (1♀; CU).</p><p><italic>ARIZONA. Cochise</italic>: Apache (21 km S; <named-content xmlns:xlink="http://www.w3.org/1999/xlink" content-type="dwc:verbatimCoordinates" xlink:type="simple">31°38'N, 109°11'W</named-content>), 13 Aug 1970, J. G. Rozen (1♀; AMNH); Portal (8 km W; <named-content xmlns:xlink="http://www.w3.org/1999/xlink" content-type="dwc:verbatimCoordinates" xlink:type="simple">31°53'N, 109°12.3'W</named-content>), Southwest Research Station, 25 Jun 1955, M. Statham (1♀; AMNH). <italic>Coconino</italic>: Flagstaff (<named-content xmlns:xlink="http://www.w3.org/1999/xlink" content-type="dwc:verbatimCoordinates" xlink:type="simple">35°11.9'N, 111°39.1'W</named-content>), 11 Jun 1909, F. C. Pratt (2♂, 3♀; USNM). <italic>Pima</italic>: Box Canyon, Santa <!--PageBreak-->Rita Mountains (<named-content xmlns:xlink="http://www.w3.org/1999/xlink" content-type="dwc:verbatimCoordinates" xlink:type="simple">31°48.1'N, 110°48.5'W</named-content>), 12 Jun 1968, A. Menke, O. S. Flint (1♂; USNM). <italic>Yavapai</italic>: Prescott (<named-content xmlns:xlink="http://www.w3.org/1999/xlink" content-type="dwc:verbatimCoordinates" xlink:type="simple">34°32.4'N, 112°28.1'W</named-content>), 15 Jun 1959, A. H. Sturtevant (1♀; USNM).</p><p><italic>ARKANSAS. Franklin</italic> County (<named-content xmlns:xlink="http://www.w3.org/1999/xlink" content-type="dwc:verbatimCoordinates" xlink:type="simple">35°35'N, 93°50'W</named-content>), 3 Jun 1965, H. R. Dodge (1♀; USNM).</p><p><italic>CALIFORNIA. Calavaras</italic>: Milton (<named-content xmlns:xlink="http://www.w3.org/1999/xlink" content-type="dwc:verbatimCoordinates" xlink:type="simple">38°01.9'N, 120°51.1'W</named-content>), 21 Oct 1917, J. C. Bradley (8♂, 3♀; CU). <italic>Humbolt</italic>: Scotia (5.5 km S; <named-content xmlns:xlink="http://www.w3.org/1999/xlink" content-type="dwc:verbatimCoordinates" xlink:type="simple">40°28'N, 124°06'W</named-content>), 10 Jun 1965, T. W. Fisher (2♂; UCR). <italic>Inyo</italic>: Bishop (<named-content xmlns:xlink="http://www.w3.org/1999/xlink" content-type="dwc:verbatimCoordinates" xlink:type="simple">37°21.8'N, 118°23.7'W</named-content>), 24 Jul 1940, L. J. Lipvosky (1♂; KU)<italic>. Lassen</italic>: Mt. Home (1 km N, Forest Service Road 18; <named-content xmlns:xlink="http://www.w3.org/1999/xlink" content-type="dwc:verbatimCoordinates" xlink:type="simple">40°41.9'N, 121°18.7'W</named-content>), 15 Jul 1989, R. S. Zack (19♂, 103♀; WSU). <italic>Lassen</italic>: Hallelujah Junction (<named-content xmlns:xlink="http://www.w3.org/1999/xlink" content-type="dwc:verbatimCoordinates" xlink:type="simple">39°46.5'N, 120°02.3'W</named-content>), 22 Jun 1964, M. E. Irwin (2♂; UCR). <italic>Mono</italic>: Mammoth lakes (<named-content xmlns:xlink="http://www.w3.org/1999/xlink" content-type="dwc:verbatimCoordinates" xlink:type="simple">37°36.3'N, 119°0.7'W</named-content>), 29 Jul 1940, L. C. Kultert (12♂, 5♀; KU). <italic>Monterey</italic>: Arroyo Seco (<named-content xmlns:xlink="http://www.w3.org/1999/xlink" content-type="dwc:verbatimCoordinates" xlink:type="simple">32°54.3'N, 116°35'W</named-content>), 1 Jul 1948, W. W. Wirth (1♂; USNM). <italic>Orange</italic>: Irvine Lake (<named-content xmlns:xlink="http://www.w3.org/1999/xlink" content-type="dwc:verbatimCoordinates" xlink:type="simple">33°46.6'N, 117°43.1'W</named-content>), 12 Oct 1963, M. E. Irwin (1♀; UCR); San Juan Creek (<named-content xmlns:xlink="http://www.w3.org/1999/xlink" content-type="dwc:verbatimCoordinates" xlink:type="simple">33°30'N, 117°39'W</named-content>), 14 Jul 1965, R. Orth (2♀; UCR). <italic>Riverside</italic>: Hemet Lake (<named-content xmlns:xlink="http://www.w3.org/1999/xlink" content-type="dwc:verbatimCoordinates" xlink:type="simple">33°39.7'N, 116°42.4'W</named-content>), 19 May 1965, T. W. Fisher (1♂, 1♀; UCR); Massacre Canyon (<named-content xmlns:xlink="http://www.w3.org/1999/xlink" content-type="dwc:verbatimCoordinates" xlink:type="simple">33°50.6'N, 116°59.8'W</named-content>), 4 May 1965, M. E. Irwin (1♀; UCR); Riverside (<named-content xmlns:xlink="http://www.w3.org/1999/xlink" content-type="dwc:verbatimCoordinates" xlink:type="simple">33°57.2'N, 117°23.8'W</named-content>), 25 Aug-4 Oct 1962, 1963, M. E. Irwin, E. I. Schlinger (7♀; UCR); Santa Ana River (<named-content xmlns:xlink="http://www.w3.org/1999/xlink" content-type="dwc:verbatimCoordinates" xlink:type="simple">33°57.7'N, 117°28.2'W</named-content>), 26 Jun 1965, G. R. Ballmer (1♀; UCR); Temecula (<named-content xmlns:xlink="http://www.w3.org/1999/xlink" content-type="dwc:verbatimCoordinates" xlink:type="simple">33°29.3'N, 117°08.5'W</named-content>), 29 Jun 1965, R. Orth (1♀; UCR); Vail Lake (<named-content xmlns:xlink="http://www.w3.org/1999/xlink" content-type="dwc:verbatimCoordinates" xlink:type="simple">33°29.4'N, 116°58.1'W</named-content>), 29 Jun 1965, R. Orth (1♀; UCR). <italic>San Bernardino</italic>: Echo (<named-content xmlns:xlink="http://www.w3.org/1999/xlink" content-type="dwc:verbatimCoordinates" xlink:type="simple">35°18'N, 116°48.3'W</named-content>), 10 Aug 1940, L. J. Lipovsky (2♂, 3♀; KU). <italic>San Diego</italic>: Jacumba Spring (<named-content xmlns:xlink="http://www.w3.org/1999/xlink" content-type="dwc:verbatimCoordinates" xlink:type="simple">32°37'N, 116°11.4'W</named-content>), 28 Jun 1917, J. M. Aldrich (1♂; USNM); Lake Henshaw (8 km W; <named-content xmlns:xlink="http://www.w3.org/1999/xlink" content-type="dwc:verbatimCoordinates" xlink:type="simple">33°14'N, 116°43'W</named-content>), 19 Jun 1965, G. R. Ballmer (1♀; UCR). <italic>San Luis Obispo</italic>: Cayucos Creek (8 km W; <named-content xmlns:xlink="http://www.w3.org/1999/xlink" content-type="dwc:verbatimCoordinates" xlink:type="simple">35°28.6'N, 120°52.5'W</named-content>), 5 Aug 1962, E. I. Schlinger (1♀; UCR). <italic>Santa Clara</italic>: Livermore (48 km S; <named-content xmlns:xlink="http://www.w3.org/1999/xlink" content-type="dwc:verbatimCoordinates" xlink:type="simple">37°35.7'N, 121°43.5'W</named-content>), 10 Jul 1971, W. J. Turner (4♂, 16♀; WSU). <italic>Shasta</italic>: Logan Lake (18 km S Hat Creek; <named-content xmlns:xlink="http://www.w3.org/1999/xlink" content-type="dwc:verbatimCoordinates" xlink:type="simple">40°39.8'N, 121°29'W</named-content>), 14 Jul 1989, R. S. Zack (9♂, 9♀; WSU); Redding (<named-content xmlns:xlink="http://www.w3.org/1999/xlink" content-type="dwc:verbatimCoordinates" xlink:type="simple">40°35.2'N, 122°23.5'W</named-content>), 12 Jun 1965 (1♀; UCR); Viola (<named-content xmlns:xlink="http://www.w3.org/1999/xlink" content-type="dwc:verbatimCoordinates" xlink:type="simple">40°31.1'N, 121°40.7'W</named-content>), 19 May 1941 (1♀; KU). <italic>Siskiyou</italic>: Klamath River (5 km E; <named-content xmlns:xlink="http://www.w3.org/1999/xlink" content-type="dwc:verbatimCoordinates" xlink:type="simple">41°51.7'N, 122°50'W</named-content>), 28 Jul 1988, R. Danielsson (1♂; ZIL); Taylor Lake (<named-content xmlns:xlink="http://www.w3.org/1999/xlink" content-type="dwc:verbatimCoordinates" xlink:type="simple">41°21.7'N, 122°58.1'W</named-content>; 1980 m), 28 Jul 1968, H. B. Leech (17♂, 6♀; CAS); Yreka (10 km NW; <named-content xmlns:xlink="http://www.w3.org/1999/xlink" content-type="dwc:verbatimCoordinates" xlink:type="simple">41°45'N, 122°39'W</named-content>), 11 Jun 1984, R. Danielsson (1♂; ZIL). <italic>San Bernardino</italic>: Echo (<named-content xmlns:xlink="http://www.w3.org/1999/xlink" content-type="dwc:verbatimCoordinates" xlink:type="simple">35°18'N, 116°48.3'W</named-content>), 10 Aug 1940, L. J. Lipovsky (2♂, 3♀; KU). <italic>Santa Barbara</italic>: Santa Ynez River (<named-content xmlns:xlink="http://www.w3.org/1999/xlink" content-type="dwc:verbatimCoordinates" xlink:type="simple">34°36.5'N, 120°04.7'W</named-content>), 23 Jun 1965, M. E. Irwin (1♀; UCR). <italic>Tulare</italic>: Terminus Reservoir (<named-content xmlns:xlink="http://www.w3.org/1999/xlink" content-type="dwc:verbatimCoordinates" xlink:type="simple">36°25'N, 119°01'W</named-content>), 12 May 1965, T. W. Fisher (1♀; UCR); Three Rivers (<named-content xmlns:xlink="http://www.w3.org/1999/xlink" content-type="dwc:verbatimCoordinates" xlink:type="simple">36°26.3'N, 118°54.3'W</named-content>), 5 Aug 1940, L. J. Lipovsky (1♀; KU).</p><p><italic>COLORADO. Larimer</italic>: Fort Collins (near; <named-content xmlns:xlink="http://www.w3.org/1999/xlink" content-type="dwc:verbatimCoordinates" xlink:type="simple">40°35.1'N, 105°05.1'W</named-content>; stream), 11 Jun-8 Jul 1938, 1986, M. T. James, R. S. and V. L. Zack (2♀; CSU, WSU). <italic>Moffat</italic>: Hells Canyon (10 km W; <named-content xmlns:xlink="http://www.w3.org/1999/xlink" content-type="dwc:verbatimCoordinates" xlink:type="simple">40°57'N, 108°43'W</named-content>), 21 Jun 1946, M. T. James (2♀; CSU).</p><p><italic>DELAWARE. Sussex</italic>: Lewes Angola Neck Park (<named-content xmlns:xlink="http://www.w3.org/1999/xlink" content-type="dwc:verbatimCoordinates" xlink:type="simple">38°40.3'N, 75°09.1'W</named-content>), 21 Sep 2007, G. A. Foster, A. M. Welch (1♀; USNM).<!--PageBreak--></p><p><italic>IDAHO. Benewah</italic>: Chatcolet (<named-content xmlns:xlink="http://www.w3.org/1999/xlink" content-type="dwc:verbatimCoordinates" xlink:type="simple">47°22.3'N, 116°54.8'W</named-content>), Aug 1915, A. L. Melander (2♂; USNM). <italic>Latah</italic>: Bear Creek (<named-content xmlns:xlink="http://www.w3.org/1999/xlink" content-type="dwc:verbatimCoordinates" xlink:type="simple">46°37.8'N, 116°32'W</named-content>), 28 Aug 1990, R. S. Zack (2♂; WSU); Big Meadow Creek (<named-content xmlns:xlink="http://www.w3.org/1999/xlink" content-type="dwc:verbatimCoordinates" xlink:type="simple">46°44'N, 116°45.5'W</named-content>), 31 Jul 1979, R. S. Zack (2♂, 3♀; WSU); Helmer (1.6 km W; <named-content xmlns:xlink="http://www.w3.org/1999/xlink" content-type="dwc:verbatimCoordinates" xlink:type="simple">46°48'N, 116°29'W</named-content>; farm pond), 28 Aug 1990, R. S. Zack (4♂; WSU).</p><p><italic>ILLINOIS. Champaign</italic>: Mahomet (<named-content xmlns:xlink="http://www.w3.org/1999/xlink" content-type="dwc:verbatimCoordinates" xlink:type="simple">40°11.7'N, 88°24.3'W</named-content>), 6 Aug 1914 (1♀; INHS); Urbana (<named-content xmlns:xlink="http://www.w3.org/1999/xlink" content-type="dwc:verbatimCoordinates" xlink:type="simple">40°06.6'N, 88°12.4'W</named-content>), 22 Jul-21 Nov 1913, 1915 (1♂, 1♀; INHS). <italic>Morgan</italic>: Meredosia (<named-content xmlns:xlink="http://www.w3.org/1999/xlink" content-type="dwc:verbatimCoordinates" xlink:type="simple">39°49.9'N, 90°33.6'W</named-content>), 19 Aug 1917 (1♀; INHS).</p><p><italic>IOWA. Boone</italic>: Fraser Dam (<named-content xmlns:xlink="http://www.w3.org/1999/xlink" content-type="dwc:verbatimCoordinates" xlink:type="simple">42°07.7'N, 93°58.7'W</named-content>), 4 Sep 1960, D. L. Deonier (1♂; USNM).</p><p><italic>KANSAS. Reno</italic>: (<named-content xmlns:xlink="http://www.w3.org/1999/xlink" content-type="dwc:verbatimCoordinates" xlink:type="simple">37°57'N, 98°05'W</named-content>), 22 Sep (1♂; KSU). <italic>Riley</italic>: Manhattan (<named-content xmlns:xlink="http://www.w3.org/1999/xlink" content-type="dwc:verbatimCoordinates" xlink:type="simple">39°11'N, 96°34'W</named-content>), 14 Jul 1962, N. Marston (1♂; KSU).</p><p><italic>MICHIGAN. Cheboygan</italic>: Bryant's Bog (<named-content xmlns:xlink="http://www.w3.org/1999/xlink" content-type="dwc:verbatimCoordinates" xlink:type="simple">45°32.8'N, 84°40.3'W</named-content>), 16 Jun 1933, G. Grant (1♀; USNM).</p><p><italic>MINNESOTA. St. Louis</italic>: Eagles Nest (<named-content xmlns:xlink="http://www.w3.org/1999/xlink" content-type="dwc:verbatimCoordinates" xlink:type="simple">47°50.4'N, 92°05.8'W</named-content>), 26 Aug 1959, W. V. Balduf (1♀; INHS).</p><p><italic>MONTANA. Flathead</italic>: Big Fork (13 km NE; <named-content xmlns:xlink="http://www.w3.org/1999/xlink" content-type="dwc:verbatimCoordinates" xlink:type="simple">48°05.7'N, 113°58.2'W</named-content>), 9 Aug 1969, B. A. Foote (1♀;USNM).</p><p><italic>NEVADA. Humboldt</italic>: Golconda (<named-content xmlns:xlink="http://www.w3.org/1999/xlink" content-type="dwc:verbatimCoordinates" xlink:type="simple">40°57.2'N, 117°29.4'W</named-content>), 11 Jul 1968, G. E. Bohart (1♂; USU). <italic>Nye</italic>: Springdale (3 km S; <named-content xmlns:xlink="http://www.w3.org/1999/xlink" content-type="dwc:verbatimCoordinates" xlink:type="simple">37°0.7'N, 116°43.5'W</named-content>), 26 May 1954, M. Cazier (1♀; AMNH). <italic>Washoe</italic>: Pyramid (<named-content xmlns:xlink="http://www.w3.org/1999/xlink" content-type="dwc:verbatimCoordinates" xlink:type="simple">40°04.5'N, 119°42.1'W</named-content>), 4–5 Jul 1947, R. L. Usinger (1♂; USNM); Reno (<named-content xmlns:xlink="http://www.w3.org/1999/xlink" content-type="dwc:verbatimCoordinates" xlink:type="simple">39°33.1'N, 119°51.1'W</named-content>), 2 Jul 1927, E. P. Van Duzee (1♂; USNM); Verdi (<named-content xmlns:xlink="http://www.w3.org/1999/xlink" content-type="dwc:verbatimCoordinates" xlink:type="simple">39°31.1'N, 119°59.3'W</named-content>), 27 Jun 1966, R. L Brumley (3♂, 2♀; USNM).</p><p><italic>NEW JERSEY. Ocean</italic>: Tuckerton (<named-content xmlns:xlink="http://www.w3.org/1999/xlink" content-type="dwc:verbatimCoordinates" xlink:type="simple">39°36.2'N, 74°20.8'W</named-content>), 17 Jun 2004, D. and W. N. Mathis (1♂, 4♀; USNM).</p><p><italic>NEW MEXICO. Catron</italic>: Gila River (<named-content xmlns:xlink="http://www.w3.org/1999/xlink" content-type="dwc:verbatimCoordinates" xlink:type="simple">33°13.6'N, 106°15.1'W</named-content>; 1750 m), 15 Aug 2007, D. and W. N. Mathis (6♂; USNM). <italic>Chaves</italic>: Roswell (9 km E; Pecos River; <named-content xmlns:xlink="http://www.w3.org/1999/xlink" content-type="dwc:verbatimCoordinates" xlink:type="simple">33°23.8'N, 104°24'W</named-content>; 1060 m), 10 Aug 2007, D. and W. N. Mathis (3♂, 2♀; USNM). <italic>Eddy</italic>: Black River (near Rattlesnake Springs; <named-content xmlns:xlink="http://www.w3.org/1999/xlink" content-type="dwc:verbatimCoordinates" xlink:type="simple">32°05.2'N, 104°28.3'W</named-content>; 1110 m), 11 Aug 2007, D. and W. N. Mathis (1♀; USNM). <italic>Grant</italic>: Mangas Springs (<named-content xmlns:xlink="http://www.w3.org/1999/xlink" content-type="dwc:verbatimCoordinates" xlink:type="simple">32°50.5'N, 108°30.7'W</named-content>), 25 Jun 1953, W. W. Wirth (7♂, 5♀; USNM); Mimbres River (NM Highways 61 and Royal John Mine Road; <named-content xmlns:xlink="http://www.w3.org/1999/xlink" content-type="dwc:verbatimCoordinates" xlink:type="simple">32°43.8'N, 107°52'W</named-content>; 1665 m), 2–22 Aug 2007, 2008, 2009, D. and W. N. Mathis (10♂, 4♀; USNM); Mimbres River (NM Hwy. 35; 19 km N NM Hwy 152; <named-content xmlns:xlink="http://www.w3.org/1999/xlink" content-type="dwc:verbatimCoordinates" xlink:type="simple">32°56.9'N, 108°01.1'W</named-content>), 2 Aug 2008, D. and W. N. Mathis (9♂; USNM). <italic>Lincoln</italic>: Ruidoso (<named-content xmlns:xlink="http://www.w3.org/1999/xlink" content-type="dwc:verbatimCoordinates" xlink:type="simple">33°19.9'N, 105°40.4'W</named-content>), 26 Jun 1940, L. J. Lipovsky (4♀; KU). <italic>Sandoval</italic>: La Cueva (Junction of Highways 126 and 4; <named-content xmlns:xlink="http://www.w3.org/1999/xlink" content-type="dwc:verbatimCoordinates" xlink:type="simple">35°52'N, 106°38.4'W</named-content>; 2342 m), 6 Aug 2007, D. and W. N. Mathis (1♀; USNM).</p><p><italic>OREGON. Baker</italic>: Goose Creek (35 km E Baker City; <named-content xmlns:xlink="http://www.w3.org/1999/xlink" content-type="dwc:verbatimCoordinates" xlink:type="simple">44°49.2'N, 117°27.8'W</named-content>; 825 m), 7 Jun 2006, D. and W. N. Mathis, T. Zatwarnicki (17♂, 5♀; TZ, USNM). <italic>Benton</italic>: Finley Wildlife Refuge (<named-content xmlns:xlink="http://www.w3.org/1999/xlink" content-type="dwc:verbatimCoordinates" xlink:type="simple">44°24.6'N, 123°19.5'W</named-content>), 18 Jun 1976, W. N. Mathis (1♂; USNM). <italic>Deschutes</italic>: Tumalo Reservoir (<named-content xmlns:xlink="http://www.w3.org/1999/xlink" content-type="dwc:verbatimCoordinates" xlink:type="simple">44°10.9'N, 121°19.8'W</named-content>), 23 Jun <!--PageBreak-->1953, G. F. Knowlton (1♂, 1♀;KU). <italic>Douglas</italic>: North Umpqua River (<named-content xmlns:xlink="http://www.w3.org/1999/xlink" content-type="dwc:verbatimCoordinates" xlink:type="simple">42°43.2'N, 122°60'W</named-content>; 250 m), 31 Jul 2005, D. and W. N. Mathis (4♂, 1♀; USNM). <italic>Harney</italic>: King Mountain Lookout turnoff (<named-content xmlns:xlink="http://www.w3.org/1999/xlink" content-type="dwc:verbatimCoordinates" xlink:type="simple">43°50.6'N, 118°57.2'W</named-content>; 1537 m), 8 Aug 2005, D. and W. N. Mathis (11♂, 5♀; USNM); Malheur National Wildlife Refuge, Dredger Pond (<named-content xmlns:xlink="http://www.w3.org/1999/xlink" content-type="dwc:verbatimCoordinates" xlink:type="simple">43°16'N, 118°50.7'W</named-content>), 29 Aug 1983, R. S. Zack (1♀; WSU); Page Springs Campground, Blitzen River (<named-content xmlns:xlink="http://www.w3.org/1999/xlink" content-type="dwc:verbatimCoordinates" xlink:type="simple">42°47'N, 118°51'W</named-content>; 1300 m), 6 Aug 2005, D. and W. N. Mathis (3♂; USNM); Pikes Creek (<named-content xmlns:xlink="http://www.w3.org/1999/xlink" content-type="dwc:verbatimCoordinates" xlink:type="simple">42°34.5'N, 118°31.7'W</named-content>; 1320 m), 7 Aug 2005, D. and W. N. Mathis (11♂, 3♀; USNM); Steens Mountain, Fish Lake Campground (<named-content xmlns:xlink="http://www.w3.org/1999/xlink" content-type="dwc:verbatimCoordinates" xlink:type="simple">42°44.3'N, 118°38.7'W</named-content>; 2250 m), 6 Aug 2005, D. and W. N. Mathis (7♂, 3♀; USNM). <italic>Jackson</italic>: Prospect (<named-content xmlns:xlink="http://www.w3.org/1999/xlink" content-type="dwc:verbatimCoordinates" xlink:type="simple">42°45'N, 122°29.3'W</named-content>), 10 Aug 1951, A. H. Sturtevant (2♂, 1♀; USNM). <italic>Klamath</italic>: Klamath River (12 km W Keno; <named-content xmlns:xlink="http://www.w3.org/1999/xlink" content-type="dwc:verbatimCoordinates" xlink:type="simple">42°07.6'N, 121°56'W</named-content>), 27 Jul 1988, R. Danielsson (2♂; ZIL). <italic>Lake</italic>: Hart Mountain National Antelope Refuge (<named-content xmlns:xlink="http://www.w3.org/1999/xlink" content-type="dwc:verbatimCoordinates" xlink:type="simple">42°30'N, 119°36.1'W</named-content>), 27 Aug 1983, R. S. Zack (2♂, 2♀; WSU); Lakeview (43.5 km E; Drake Creek; <named-content xmlns:xlink="http://www.w3.org/1999/xlink" content-type="dwc:verbatimCoordinates" xlink:type="simple">42°11'N, 119°59.3'W</named-content>), 29 Jul 2005, D. and W. N. Mathis (16♂, 9♀; USNM). <italic>Lane</italic>: Hand Creek (<named-content xmlns:xlink="http://www.w3.org/1999/xlink" content-type="dwc:verbatimCoordinates" xlink:type="simple">43°56.3'N, 123°51.9'W</named-content>), 11 Jul 1972, W. N. Mathis (1♂; USNM). <italic>Umatilla</italic>: McNary Dam (<named-content xmlns:xlink="http://www.w3.org/1999/xlink" content-type="dwc:verbatimCoordinates" xlink:type="simple">45°56.2'N, 119°17.9'W</named-content>), 17 Apr 1993, R. S. Zack (1♂; WSU). <italic>Union</italic>: Ladd Canyon (<named-content xmlns:xlink="http://www.w3.org/1999/xlink" content-type="dwc:verbatimCoordinates" xlink:type="simple">45°12.8'N, 118°01.6'W</named-content>; 1295 m), 30 Jul 1977, E. J. Davis, R. S. Zack (4♂, 2♀; WSU). <italic>Wasco</italic>: Maupin (<named-content xmlns:xlink="http://www.w3.org/1999/xlink" content-type="dwc:verbatimCoordinates" xlink:type="simple">45°10.5'N, 121°04.9'W</named-content>), 10 Aug 1950, A. H. Sturtevant (1♂; USNM).</p><p><italic>TEXAS. Brewster</italic>: Boquillas Canyon, Big Bend National Park (<named-content xmlns:xlink="http://www.w3.org/1999/xlink" content-type="dwc:verbatimCoordinates" xlink:type="simple">29°12.7'N, 102°53.2'W</named-content>), 20 Jun 1953, W. W. Wirth (2♂; USNM). <italic>Blanco</italic>: Miller Creek (<named-content xmlns:xlink="http://www.w3.org/1999/xlink" content-type="dwc:verbatimCoordinates" xlink:type="simple">30°15.2'N, 98°31.7'W</named-content>; 410 m), 3 Jun 2004, W. N. Mathis (7♂, 6♀; USNM). <italic>Cameron</italic>: Southmost (<named-content xmlns:xlink="http://www.w3.org/1999/xlink" content-type="dwc:verbatimCoordinates" xlink:type="simple">25°51.2'N, 97°23.4'W</named-content>), 13 Jun 1958 (1♀; KU). <italic>Kimble</italic>: Junction (South Llano River; <named-content xmlns:xlink="http://www.w3.org/1999/xlink" content-type="dwc:verbatimCoordinates" xlink:type="simple">30°29.5'N, 99°45.4'W</named-content>), 4–6 Jul 1986, R. S. Zack (1♂, 2♀; WSU); Junction (South Llano River; <named-content xmlns:xlink="http://www.w3.org/1999/xlink" content-type="dwc:verbatimCoordinates" xlink:type="simple">30°29.6'N, 99°45.1'W</named-content>; 510 m), 4 Jun 2004, W. N. Mathis (3♂; USNM). <italic>Kinney</italic>: Del Rio (30 km E; <named-content xmlns:xlink="http://www.w3.org/1999/xlink" content-type="dwc:verbatimCoordinates" xlink:type="simple">29°20'N, 100°31.6'W</named-content>), 5 Jun 2994, W. N. Mathis (7♂, 5♀; USNM). <italic>Sabine</italic>: Yellowpine, Toledo Bend, Lakeview Campground (<named-content xmlns:xlink="http://www.w3.org/1999/xlink" content-type="dwc:verbatimCoordinates" xlink:type="simple">31°15.6'N, 93°49.5'W</named-content>), 30 Jun 1986, R. Danielsson (1♂; ZIL). <italic>San Patricio</italic>: Mathis (6.5 km S; Nueces River; <named-content xmlns:xlink="http://www.w3.org/1999/xlink" content-type="dwc:verbatimCoordinates" xlink:type="simple">28°02.8'N, 97°51.8'W</named-content>; 18 m), 5 Jun 2004, W. N. Mathis (1♂; USNM). <italic>Val Verde</italic>: Comstock (16 km N, Pecos River; <named-content xmlns:xlink="http://www.w3.org/1999/xlink" content-type="dwc:verbatimCoordinates" xlink:type="simple">29°53.7'N, 101°09.1'W</named-content>), 4 Jun 2004, W. N. Mathis (1♂; USNM).</p><p><italic>UTAH. Cache</italic>: Providence (<named-content xmlns:xlink="http://www.w3.org/1999/xlink" content-type="dwc:verbatimCoordinates" xlink:type="simple">41°42.4'N, 111°49'W</named-content>), 19 Aug 1954, G. F. Knowlton (1♀; KU). <italic>Emery</italic>: Green River (Green River; <named-content xmlns:xlink="http://www.w3.org/1999/xlink" content-type="dwc:verbatimCoordinates" xlink:type="simple">38°59.6'N, 110°08.5'W</named-content>; 1240 m), 31 Jul 2007, D. and W. N. Mathis (2♂; USNM). <italic>Garfield</italic>: Boulder Mail Trail/Upper Calf Creek Falls (<named-content xmlns:xlink="http://www.w3.org/1999/xlink" content-type="dwc:verbatimCoordinates" xlink:type="simple">37°52.3'N, 111°28.3'W</named-content>), 12 Jul 2000, M. Moody, C. R. Nelson (13♀; BYU);. <italic>Grand</italic>: Crystal Geyser (14.5 km SE Green River; <named-content xmlns:xlink="http://www.w3.org/1999/xlink" content-type="dwc:verbatimCoordinates" xlink:type="simple">38°56.3'N, 110°08.1'W</named-content>; 1000 m), 15 Aug 2008, D. and W. N. Mathis (1♂; USNM); Swasey Beach (15.3 km N Green River; <named-content xmlns:xlink="http://www.w3.org/1999/xlink" content-type="dwc:verbatimCoordinates" xlink:type="simple">39°07'N, 110°06.6'W</named-content>; Green River; 1255 m), 30 Jul-15 Aug 2007, 2008, D. and W. N. Mathis (7♂, 1♀; USNM); Thompson Spring (8.9 km N Thompson Springs; <named-content xmlns:xlink="http://www.w3.org/1999/xlink" content-type="dwc:verbatimCoordinates" xlink:type="simple">39°02.3'N, 109°43.4'W</named-content>; 1740 m), 1 Aug 2007, D. and W. N. Mathis (2♂; USNM). <italic>Kane</italic>: Last Chance Creek Junction, Smoky Mountain Road (<named-content xmlns:xlink="http://www.w3.org/1999/xlink" content-type="dwc:verbatimCoordinates" xlink:type="simple">37°20.8'N, 111°31.6'W</named-content>; 1920 m), 19 Jun 2000, E. C. Green, W. N.<!--PageBreak--> Mendel (1♂, 1♀; BYU). <italic>Kane</italic>: Kanab (<named-content xmlns:xlink="http://www.w3.org/1999/xlink" content-type="dwc:verbatimCoordinates" xlink:type="simple">37°02.8'N, 112°31.6'W</named-content>), 14 Jul 1948, G. F. Knowlton (1♂, 1♀; USNM). <italic>Millard</italic>: Delta (<named-content xmlns:xlink="http://www.w3.org/1999/xlink" content-type="dwc:verbatimCoordinates" xlink:type="simple">39°21.1'N, 112°34.6'W</named-content>), 14 Aug 1940, L. J. Lipovsky (1♂; KU). <italic>Salt Lake</italic>: Magna (<named-content xmlns:xlink="http://www.w3.org/1999/xlink" content-type="dwc:verbatimCoordinates" xlink:type="simple">40°42.5'N, 112°06.1'W</named-content>), 2 Jun 1954, G. F. Knowlton (1♀; KU). <italic>San Juan</italic>: Dry Wash Reservoir (19 km W Blanding: <named-content xmlns:xlink="http://www.w3.org/1999/xlink" content-type="dwc:verbatimCoordinates" xlink:type="simple">37°46.5'N, 109°32.4'W</named-content>; 2355 m), 2 Aug 2007, D. and W. N. Mathis (1♂; USNM); Johnson Canyon (21 km W Blanding: <named-content xmlns:xlink="http://www.w3.org/1999/xlink" content-type="dwc:verbatimCoordinates" xlink:type="simple">37°47.6'N, 109°30.7'W</named-content>; 2335 m), 2 Aug 2007, D. and W. N. Mathis (1♂; USNM).</p><p><italic>VIRGINIA. Fairfax</italic>: Fairfax (<named-content xmlns:xlink="http://www.w3.org/1999/xlink" content-type="dwc:verbatimCoordinates" xlink:type="simple">38°50.5'N, 77°18.5'W</named-content>), Jul 1954, M. R. Wheeler (2♂; USNM); Great Falls (Patowmack Canal; <named-content xmlns:xlink="http://www.w3.org/1999/xlink" content-type="dwc:verbatimCoordinates" xlink:type="simple">39°00.1'N, 77°15.2'W</named-content>), 25 Jul-29 Aug 2006, 2007, D. and W. N. Mathis (3♂; USNM); Great Falls (quarry; <named-content xmlns:xlink="http://www.w3.org/1999/xlink" content-type="dwc:verbatimCoordinates" xlink:type="simple">38°59.1'N, 77°14.8'W</named-content>; 50 m), 13 Jun 2007, D. and W. N. Mathis (1♂, 1♀; USNM); Great Falls (river trail; Potomac River; <named-content xmlns:xlink="http://www.w3.org/1999/xlink" content-type="dwc:verbatimCoordinates" xlink:type="simple">38°59.1'N, 77°14.6'W</named-content>; 60 m), 3 Apr 2007, D. and W. N. Mathis (1♂, 2♀; USNM); Turkey Run (mouth; <named-content xmlns:xlink="http://www.w3.org/1999/xlink" content-type="dwc:verbatimCoordinates" xlink:type="simple">38°57.9'N, 77°09.4'W</named-content>), 22 May-17 Sep 2006, 2007, D. and W. N. Mathis, H. B. Williams, T. Zatwarnicki (13♂, 5♀; USNM). <italic>Roanoke</italic>: Salem (Roanoke River; <named-content xmlns:xlink="http://www.w3.org/1999/xlink" content-type="dwc:verbatimCoordinates" xlink:type="simple">37°16.1'N, 80°02.2'W</named-content>; 300 m), 23 Sep 2007, D. and W. N. Mathis (1♂, 1♀; USNM). <italic>Spotsylvania</italic>: Rappahannock River (<named-content xmlns:xlink="http://www.w3.org/1999/xlink" content-type="dwc:verbatimCoordinates" xlink:type="simple">38°18.8'N, 77°32.5'W</named-content>), 3 Jul-10 Oct 2007, D. and W. N. Mathis (13♂, 1♀; USNM). <italic>Stafford</italic>: Aquia Harbour, Lions Park (<named-content xmlns:xlink="http://www.w3.org/1999/xlink" content-type="dwc:verbatimCoordinates" xlink:type="simple">38°27'N, 77°23.3'W</named-content>), 1 Jun 2007, D. and W. N. Mathis (1♂; USNM); Falmouth (<named-content xmlns:xlink="http://www.w3.org/1999/xlink" content-type="dwc:verbatimCoordinates" xlink:type="simple">38°19.2'N, 77°28.1'W</named-content>; Rappahannock River; 9 m), 18 Apr-30 Jun 2007, 2008, D. and W. N. Mathis (7♂, 2♀; USNM). <italic>York</italic>: Maury Lake (ca. James River; <named-content xmlns:xlink="http://www.w3.org/1999/xlink" content-type="dwc:verbatimCoordinates" xlink:type="simple">37°02.5'N, 76°29.2'W</named-content>), 19 Aug 2006, D. and W. N. Mathis (7♂, 1♀; USNM).</p><p><italic>WASHINGTON. Adams</italic>: Lower Crab Creek (<named-content xmlns:xlink="http://www.w3.org/1999/xlink" content-type="dwc:verbatimCoordinates" xlink:type="simple">46°54.6'N, 119°17.3'W</named-content>), 28 Aug 1980, R. S. Zack (6♂, 10♀; USNM). <italic>Benton</italic>: near Hanford townsite (<named-content xmlns:xlink="http://www.w3.org/1999/xlink" content-type="dwc:verbatimCoordinates" xlink:type="simple">46°35'N, 119°23'W</named-content>), 20 Apr 1994, R. S. Zack (1♂; WSU); Snively Spring, Hanford (<named-content xmlns:xlink="http://www.w3.org/1999/xlink" content-type="dwc:verbatimCoordinates" xlink:type="simple">46°27.1'N, 119°42.8'W</named-content>), 11 Apr 1994, R. S. Zack (1♂; WSU). <italic>Franklin</italic>: Levey (Snake River; <named-content xmlns:xlink="http://www.w3.org/1999/xlink" content-type="dwc:verbatimCoordinates" xlink:type="simple">46°05'N, 118°52'W</named-content>), 27 Jul 1992, D. Mathis (2♂; USNM). <italic>Grant</italic>: O'Sullivan Dam (<named-content xmlns:xlink="http://www.w3.org/1999/xlink" content-type="dwc:verbatimCoordinates" xlink:type="simple">46°59'N, 119°17.4'W</named-content>), 22 May 1954, M. T. James (1♂; WSU); Othello (3.2 km W; <named-content xmlns:xlink="http://www.w3.org/1999/xlink" content-type="dwc:verbatimCoordinates" xlink:type="simple">46°49.6'N, 119°13.4'W</named-content>), 25 Jul 1992, R. S. Zack (4♀; WSU). <italic>Lincoln</italic>: Wilbur Pond (<named-content xmlns:xlink="http://www.w3.org/1999/xlink" content-type="dwc:verbatimCoordinates" xlink:type="simple">47°45.6'N, 118°42.3'W</named-content>), 8 Jul 1993, R. S. Zack (1♀; WSU). <italic>Okanogan</italic>: Cameron Lake (<named-content xmlns:xlink="http://www.w3.org/1999/xlink" content-type="dwc:verbatimCoordinates" xlink:type="simple">48°18'N, 119°32.6'W</named-content>), 22 Jul 1983, R. D. Akre, R. S. Zack (3♂, 2♀; WSU); Conconully (29 km NW, Tiffany Meadow; <named-content xmlns:xlink="http://www.w3.org/1999/xlink" content-type="dwc:verbatimCoordinates" xlink:type="simple">48°41.3'N, 119°58.1'W</named-content>; 1920 m), 4 Jun 1975, N. E. Woodley (1♀; WSU); Cook Lake (<named-content xmlns:xlink="http://www.w3.org/1999/xlink" content-type="dwc:verbatimCoordinates" xlink:type="simple">47°33.6'N, 119°28'W</named-content>), 22 Jul 1983, R. D. Akre, R. S. Zack (12♂, 19♀; WSU); Okanogan (15 km SW, Soap Lake; <named-content xmlns:xlink="http://www.w3.org/1999/xlink" content-type="dwc:verbatimCoordinates" xlink:type="simple">48°14.1'N, 119°39'W</named-content>), 23 Jul 1983, R. D. Akre, R. S. Zack (10♂, 13♀; WSU); Penley Lake (about 8 km SE Okanogan; <named-content xmlns:xlink="http://www.w3.org/1999/xlink" content-type="dwc:verbatimCoordinates" xlink:type="simple">48°17.6'N, 119°32.5'W</named-content>), 22 Jul 1983, R. D. Akre, R. S. Zack (54♂, 78♀; WSU). <italic>Pend Oreille</italic>: Indian Island near Furport (<named-content xmlns:xlink="http://www.w3.org/1999/xlink" content-type="dwc:verbatimCoordinates" xlink:type="simple">48°14.4'N, 117°10'W</named-content>), 23 Jun 1982, R. S. Zack (5♂, 3♀; WSU); Usk (11 km E; <named-content xmlns:xlink="http://www.w3.org/1999/xlink" content-type="dwc:verbatimCoordinates" xlink:type="simple">88°18.4'N, 117°14'W</named-content>), 23 Jun 1982, R. S. Zack (3♂, 1♀; WSU). <italic>Pierce</italic>: Cayuse Pass (<named-content xmlns:xlink="http://www.w3.org/1999/xlink" content-type="dwc:verbatimCoordinates" xlink:type="simple">46°52'N, 121°32.3'W</named-content>), 8 Aug 1979, R. S. Zack (5♂, 4♀; WSU); Sunrise Point, Mount Rainier National Park (1.6 km W; <named-content xmlns:xlink="http://www.w3.org/1999/xlink" content-type="dwc:verbatimCoordinates" xlink:type="simple">46°55.2'N, 121°35.2'W</named-content>), 8 Aug 1979, R. S. Zack (1♂; WSU). <italic>Whitman</italic>: Almota (<named-content xmlns:xlink="http://www.w3.org/1999/xlink" content-type="dwc:verbatimCoordinates" xlink:type="simple">46°42.2'N, 117°28.2'W</named-content>), 27 Apr 1972, W. <!--PageBreak-->J. Turner (1♀; WSU); Pampa pond, 8 km W LaCrosse (<named-content xmlns:xlink="http://www.w3.org/1999/xlink" content-type="dwc:verbatimCoordinates" xlink:type="simple">46°34.6'N, 118°05'W</named-content>), 7 Jul 1993, R. S. Zack (4♀; WSU). <italic>Spokane</italic>: Elokia Lake (<named-content xmlns:xlink="http://www.w3.org/1999/xlink" content-type="dwc:verbatimCoordinates" xlink:type="simple">48°01.6'N, 117°22.7'W</named-content>), 24 Jun 1982, R. D. Akre, R. S. Zack (1♂; WSU).</p><p>Distribution (<xref ref-type="fig" rid="F28">Fig. 79</xref>). <italic>Nearctic</italic>: Canada (British Columbia), United States (Alabama, Arizona, Arkansas, California, Colorado, Delaware, Idaho, Illinois, Iowa, Kansas, Michigan, Minnesota, Montana, Nevada, New Jersey, New Mexico, Oregon, Pennsylvania, Texas, Utah, Virginia, Washington). <italic>Neotropical</italic>: Mexico (Guerrero, Jalisco, Michoacan, Morelos, Nuevo Leon, Sinaloa).</p></tp:treatment-sec><tp:treatment-sec sec-type="Natural history"><title>Natural history.</title><p><xref ref-type="bibr" rid="B24">Deonier (1965</xref>: 501) found this species to be rare in limnic wrack, mud shore, and sand shore habitats in Iowa. <xref ref-type="bibr" rid="B53">Runyan and Deonier (1979)</xref> illustrated the egg of this species.</p><fig id="F27" position="float" orientation="portrait"><label>Figures 75–78.</label><caption><p>Illustration of <italic><tp:taxon-name>Allotrichoma atrilabre</tp:taxon-name></italic> Cresson (male) <bold>75</bold> epandrium, cerci, surstylus, posterior aspect <bold>76</bold> same, lateral aspect <bold>77</bold> aedeagus, phallapodeme, gonite, hypandrium, ventral aspect <bold>78</bold> same, lateral aspect. Scale bar = 0.1 mm.</p></caption><graphic xmlns:xlink="http://www.w3.org/1999/xlink" xlink:href="ZooKeys-161-001-g027.jpg" position="float" orientation="portrait" xlink:type="simple"/></fig><fig id="F28" position="float" orientation="portrait"><label>Figure 79.</label><caption><p>Distribution of <italic><tp:taxon-name>Allotrichoma atrilabre</tp:taxon-name></italic> Cresson.</p></caption><graphic xmlns:xlink="http://www.w3.org/1999/xlink" xlink:href="ZooKeys-161-001-g028.jpg" position="float" orientation="portrait" xlink:type="simple"/></fig></tp:treatment-sec><ref-list><ref id="B16"><mixed-citation xmlns:xlink="http://www.w3.org/1999/xlink" xlink:type="simple"><person-group><name name-style="western"><surname>Cresson</surname><given-names>ET Jr</given-names></name></person-group> (<year>1926</year>)<article-title> Descriptions of new genera and species of Diptera (Ephydridae and Micropezidae).</article-title><source>Transactions of the American Entomological Society </source><volume>52</volume>: <fpage>249</fpage>-<lpage>274</lpage>.</mixed-citation></ref><ref id="B18"><mixed-citation xmlns:xlink="http://www.w3.org/1999/xlink" xlink:type="simple"><person-group><name name-style="western"><surname>Cresson</surname><given-names>ET Jr</given-names></name></person-group> (<year>1942</year>)<article-title> Synopses of North American Ephydridae (Diptera) I. The subfamily Psilopinae, with descriptions of new species.</article-title><source>Transactions of the American Entomological Society </source><volume>68</volume>: <fpage>101</fpage>-<lpage>128</lpage>.</mixed-citation></ref><ref id="B23"><mixed-citation xmlns:xlink="http://www.w3.org/1999/xlink" xlink:type="simple"><person-group><name name-style="western"><surname>Deonier</surname><given-names>D.L</given-names></name></person-group> (<year>1964</year>)<article-title> Keys to the shore flies of Iowa (Diptera, Ephydridae).</article-title><source>Iowa State Journal of Science </source><volume>39</volume> (<issue>2</issue>): <fpage>103</fpage>-<lpage>126</lpage>.</mixed-citation></ref><ref id="B24"><mixed-citation xmlns:xlink="http://www.w3.org/1999/xlink" xlink:type="simple"><person-group><name name-style="western"><surname>Deonier</surname><given-names>DL</given-names></name></person-group> (<year>1965</year>)<article-title> Ecological observations on Iowa shore flies (Diptera, Ephydridae).</article-title><source>Iowa Academy of Science </source><volume>71</volume>: <fpage>496</fpage>-<lpage>510</lpage>.</mixed-citation></ref><ref id="B58"><mixed-citation xmlns:xlink="http://www.w3.org/1999/xlink" xlink:type="simple"><person-group><name name-style="western"><surname>Wirth</surname><given-names>WW</given-names></name></person-group> (<year>1965</year>)<source> Ephydridae. Pp. 734–759. In: Stone A, <italic>et al</italic>. (Eds) A catalog of the Diptera of America north of Mexico. Handbook, 276: 1696 pp. U.S. Department of Agriculture, Washington, D.C.</source></mixed-citation></ref><ref id="B15"><mixed-citation xmlns:xlink="http://www.w3.org/1999/xlink" xlink:type="simple"><person-group><name name-style="western"><surname>Cole</surname><given-names>FR</given-names></name><name name-style="western"><surname>Schlinger</surname><given-names>ET</given-names></name></person-group> (<year>1969</year>)<source> The flies of western North America. 693+xi pp. University of California Press, Berkeley, Los Angeles, and London.</source></mixed-citation></ref><ref id="B45"><mixed-citation xmlns:xlink="http://www.w3.org/1999/xlink" xlink:type="simple"><person-group><name name-style="western"><surname>Mathis</surname><given-names>WN</given-names></name><name name-style="western"><surname>Zatwarnicki</surname><given-names>T</given-names></name></person-group> (<year>1995</year>)<source>. A world catalog of the shore flies (Diptera: Ephydridae). Memoirs on Entomology, International 4: vi+423 pp.</source></mixed-citation></ref><ref id="B59"><mixed-citation xmlns:xlink="http://www.w3.org/1999/xlink" xlink:type="simple"><person-group><name name-style="western"><surname>Wirth</surname><given-names>WW</given-names></name></person-group> (<year>1968</year>)<source> 77. Family Ephydridae. Pp. 1–43. In: Papavero N (Ed) A catalogue of the Diptera of the Americas south of the United States. Departamento de Zoologia, Secretaria da Agricultura. São Paulo.</source></mixed-citation></ref><ref id="B53"><mixed-citation xmlns:xlink="http://www.w3.org/1999/xlink" xlink:type="simple"><person-group><name name-style="western"><surname>Runyan</surname><given-names>JT</given-names></name><name name-style="western"><surname>Deonier</surname><given-names>DL</given-names></name></person-group> (<year>1979</year>)<source> A comparative study of <italic>Pseudohecamede</italic> and <italic>Allotrichoma</italic>. Pp. 123–137. In: Deonier DL (Ed) First symposium on the systematics and ecology of Ephydridae (Diptera). 147+iii pp. North American Benthological Society, Oxford, Ohio.</source></mixed-citation></ref></ref-list></tp:taxon-treatment>
