# Supplementary material for: Revision of New World Species of the Shore-fly Subgenus Allotrichoma Becker of the Genus Allotrichoma with Description of the Subgenus Neotrichoma (Diptera, Ephydridae, Hecamedini)
Source: Zookeys. 2012 Jan 4;(161):1–101. doi: 10.3897/zookeys.161.2016 (PMC3267475; doi:10.3897/zookeys.161.2016)
Supplement: XML Treatment for Allotrichoma (Neotrichoma) insulare [file zookeys.161.2016-treatment19.xml]

<!DOCTYPE tp:taxon-treatment
  PUBLIC "-//TaxonX//DTD Taxonomic Treatment Publishing DTD v0 20100105//EN" "tax-treatment-NSO.dtd">
<tp:taxon-treatment xmlns:tp="http://www.plazi.org/taxpub"><tp:treatment-meta><mixed-citation publication-type="journal"><person-group><name><surname>Mathis</surname><given-names>Wayne N.</given-names></name><name><surname>Zatwarnicki</surname><given-names>Tadeusz</given-names></name></person-group><article-title>Revision of New World Species of the Shore-fly Subgenus 
                    <italic>Allotrichoma</italic> Becker of the Genus 
                    <italic>Allotrichoma</italic> with Description of the Subgenus 
                    <italic>Neotrichoma</italic> (Diptera, Ephydridae, Hecamedini)</article-title><source>Zookeys</source><day>4</day><month>1</month><year>2012</year><volume>2012</volume><issue>161</issue><fpage>1</fpage><lpage>101</lpage><pub-id pub-id-type="doi">10.3897/zookeys.161.2016</pub-id></mixed-citation></tp:treatment-meta><tp:nomenclature><tp:taxon-name>
                        <tp:taxon-name-part taxon-name-part-type="genus">Allotrichoma</tp:taxon-name-part>
                        (<tp:taxon-name-part taxon-name-part-type="subgenus">Neotrichoma</tp:taxon-name-part>)
                        <tp:taxon-name-part taxon-name-part-type="species">insulare</tp:taxon-name-part>
                        <object-id xmlns:xlink="http://www.w3.org/1999/xlink" xlink:type="simple">urn:lsid:zoobank.org:act:2102BF97-5479-409D-840D-B7C885B8D6F4</object-id>
                        <object-id xmlns:xlink="http://www.w3.org/1999/xlink" xlink:type="simple">http://species-id.net/wiki/Allotrichoma_insulare</object-id>
                    </tp:taxon-name><tp:taxon-status xmlns:xlink="http://www.w3.org/1999/xlink" xlink:type="simple">sp. n.</tp:taxon-status><xref ref-type="fig" rid="F32">Fig. 86</xref><xref ref-type="fig" rid="F33">90</xref></tp:nomenclature><tp:treatment-sec sec-type="Description"><title>Description.</title><p>This species is distinguished from congeners, especially those in <italic><tp:taxon-name>Neotrichoma</tp:taxon-name></italic>, by the following combination of characters: Minute to small shore flies, body length 0.86–1.35 mm. <italic>Head</italic>: Frons moderately 2–3-toned, mostly brown but<!--PageBreak--> with gray, microtomentose areas toward anterior apex of triangular mesofrons and at each posterior angle near vertex, whitish gray, microtomentose areas anteriorly on fronto-orbits; pseudopostocellar setae subequal in length to ocellar setae. Pedicel with well-developed, proclinate, dorsal seta. Facial coloration variegated from tan to gray to golden ventromedially; face with dorsal 2/3 between antennal grooves shallowly cari<!--PageBreak-->nate, becoming more prominent ventrad of facial grooves, slightly tuberculate; clypeus mostly bare, black, subshiny; maxillary palpus blackish.</p><p><italic>Thorax</italic>: Mesonotum generally brown with gray stripe anteriorly on either side of acrostichal setulae and more faintly through portion of dorsocentral track; chaetotaxy generally well developed; prescutellar acrostichal setae much larger than other acrostichal setulae and more widely set apart; presutural supra-alar seta well developed, length subequal to notopleural setae; katepisternum with 2 setae, 2nd seta smaller and inserted below larger seta. Wing mostly hyaline; veins behind costa brownish; alular marginal setulae short, less than 1/2 alular height; costal vein ratio 0.41–0.55; M vein ratio 0.44–0.45. Legs: tibiae dark, concolorous with femora.</p><p><italic>Abdomen</italic>: Abdomen shiny, sparsely microtomentose, black; 5th tergite short, length less than 1/2 4th; 5th sternite unmodified, lacking ventral process, transversely narrow, shallowly arched, bearing numerous setulae. Male terminalia (<xref ref-type="fig" rid="F32">Figs 86–89</xref>): Epandrium in posterior view (<xref ref-type="fig" rid="F32">Fig. 86</xref>) uniformly and broadly U-shaped, in lateral view (<xref ref-type="fig" rid="F32">Fig. 87</xref>) moderately narrow, height twice width, slightly curved anteriorly at ventral margin; cercus in posterior view (<xref ref-type="fig" rid="F32">Fig. 86</xref>) becoming broader ventrally, ventral margin sinuous with a short, medial projection, dorsal margin pointed medially, in lateral view (<xref ref-type="fig" rid="F32">Fig. 87</xref>) with anterior margin shallowly curved, posterior margin rounded, slightly narrower dorsally than ventrally; surstylus a rod-like, slender process that bears an apical, prominent setula; aedeagus in ventral view (<xref ref-type="fig" rid="F32">Fig. 88</xref>) elongate, almost parallel sided, base rounded, apical 1/3 deeply cleft, in lateral view (<xref ref-type="fig" rid="F32">Fig. 89</xref>) gently sinuous, slightly broader apically; phallapodeme in lateral view (<xref ref-type="fig" rid="F32">Fig. 89</xref>) with relatively short keel, irregularly rounded, in ventral view (<xref ref-type="fig" rid="F32">Fig. 88</xref>) rod-like, slightly broader basally; gonite in lateral view (<xref ref-type="fig" rid="F32">Fig. 89</xref>) with basal margin broadly excavated, forming 2 processes, thereafter apically slightly angulate, broadly formed to broadly rounded apex that bears 3 setulae, in ventral view (<xref ref-type="fig" rid="F32">Fig. 88</xref>) elongate, almost parallel sided, curved laterally; hypandrium moderately deeply emarginate along posterior margin, forming a receptacle for base of phallapodeme, longer than wide, anterior margin broadly rounded.</p></tp:treatment-sec><tp:treatment-sec sec-type="Type material"><title>Type material.</title><p>The holotype male <italic><tp:taxon-name>Allotrichoma insulare</tp:taxon-name></italic> is labeled “DOMINICA. Cabrits [Swamp] (<named-content xmlns:xlink="http://www.w3.org/1999/xlink" content-type="dwc:verbatimCoordinates" xlink:type="simple">15°35'N, 61°29'W</named-content>)[,] 19 June 1991[,] W. N. &amp; D. Mathis /HOLOTYPE ♂ <italic><tp:taxon-name>Allotrichoma insulare</tp:taxon-name></italic> W. Mathis &amp; T. Zatwarnicki USNM [red]/USNM ENT 00117963 [plastic bar code label].” The holotype is double mounted (minuten in a block of plastic), is in excellent condition, and is deposited in the USNM. Seven paratypes (3♂, 4♀; USNM) are as follows: DOMINICA. Macoucheri (seashore), 1 Feb 1965, W. W. Wirth.</p></tp:treatment-sec><tp:treatment-sec sec-type="Type locality"><title>Type locality.</title><p>Dominica. Cabrits Swamp (<named-content xmlns:xlink="http://www.w3.org/1999/xlink" content-type="dwc:verbatimCoordinates" xlink:type="simple">15°35'N, 61°29'W</named-content>).</p></tp:treatment-sec><tp:treatment-sec sec-type="Other specimens examined from the New World"><title>Other specimens examined from the New World.</title><p>GRENADA. <italic>St. John</italic>: Palmiste (<named-content xmlns:xlink="http://www.w3.org/1999/xlink" content-type="dwc:verbatimCoordinates" xlink:type="simple">12°08.7'N, 61°44.4'W</named-content>), 21 Sep 1996, W. N. Mathis (1♀; USNM). <italic>St. Patrick</italic>: Bathway Beach (<named-content xmlns:xlink="http://www.w3.org/1999/xlink" content-type="dwc:verbatimCoordinates" xlink:type="simple">12°12.6'N, 61°36.7'W</named-content>), 18–20 Sep 1996, W. N. Mathis (1♂; USNM).</p></tp:treatment-sec><tp:treatment-sec sec-type="Distribution"><title>Distribution.</title><p>(<xref ref-type="fig" rid="F33">Fig. 90</xref>)<italic>Neotropical</italic>: West Indies (Dominica, Grenada).</p></tp:treatment-sec><tp:treatment-sec sec-type="Etymology"><title>Etymology.</title><p>The species epithet, <italic>insulare</italic>, refers to the island habitat of this species in the West Indies.</p></tp:treatment-sec><tp:treatment-sec sec-type="Remarks"><title>Remarks.</title><p>This species is distinguished from congeners, especially those in <italic><tp:taxon-name>Neotrichoma</tp:taxon-name></italic>, by the mostly dark brown mesonotum with faint grayish longitudinal stripes laterad of acrostichal setulae and a subshiny to shiny, blackish brown abdomen that is sparsely microtomentose.</p><fig id="F32" position="float" orientation="portrait"><label>Figures 86–89.</label><caption><p>Illustration of <italic><tp:taxon-name>Allotrichoma insulare</tp:taxon-name></italic> sp. n. (male) <bold>86</bold> epandrium, cerci, surstylus, posterior aspect <bold>87</bold> same, lateral aspect <bold>88</bold> aedeagus, phallapodeme, gonite, hypandrium, ventral aspect <bold>89</bold> same, lateral aspect. Scale bar = 0.1 mm.</p></caption><graphic xmlns:xlink="http://www.w3.org/1999/xlink" xlink:href="ZooKeys-161-001-g032.jpg" position="float" orientation="portrait" xlink:type="simple"/></fig><fig id="F33" position="float" orientation="portrait"><label>Figure 90.</label><caption><p>Distribution of <italic><tp:taxon-name>Allotrichoma insulare</tp:taxon-name></italic> sp. n.</p></caption><graphic xmlns:xlink="http://www.w3.org/1999/xlink" xlink:href="ZooKeys-161-001-g033.jpg" position="float" orientation="portrait" xlink:type="simple"/></fig></tp:treatment-sec></tp:taxon-treatment>
